# Supplementary material for: Conservation Status, Plastome Diversity, and Evolutionary Diversification of Three Arabian Desmidorchis Endemics (Apocynaceae)
Source: Biology (Basel). 2026 May 17;15(10):798. doi: 10.3390/biology15100798 (PMC13203109; doi:10.3390/biology15100798)
Supplement: Supplementary file 1 [file biology-15-00798-s001.zip]

Archive with 2 entries (2 files):
- Supplementary Materials Figurs S1-S5.pdf
- Supplementary Materials Tables S1-S12.xlsx
