# Supplementary material for: Conservation Status, Plastome Diversity, and Evolutionary Diversification of Three Arabian Desmidorchis Endemics (Apocynaceae)
Source: Biology (Basel). 2026 May 17;15(10):798. doi: 10.3390/biology15100798 (PMC13203109; doi:10.3390/biology15100798)
Supplement: Supplementary file 1 [file biology-15-00798-s001.zip › Supplementary Materials Tables S1-S12.xlsx]

## Sheet: Table S1
Table S1 Sequencing Data Metrics
Species	Raw reads	Raw data	Effective(%)	Error(%)	Q20(%)	Q30(%)	GC(%)
Desmidorchis adenensis	28125858	4218878700	99.56	0.03	97.03	92.31	33.85
Desmidorchis arabica	26713824	4007073600	99.44	0.03	96.85	91.97	33.49
Desmidorchis awdeliana	26510070	3976510500	99.29	0.03	96.96	92.23	33.9
Raw reads: total amount of reads of raw data, each four lines taken as one unit. For paired-end sequencing, it equals the amount of read1 and read2. Raw data: (Raw reads) * (sequence length), calculating in G. For paired-end sequencing like PE150, sequencing length equals 150. Effective: (Clean reads/Raw reads)*100% Error: base error rate Q20, Q30: (Base count of Phred value > 20 or 30) / (Total …

## Sheet: Table S2
Table S1 Chloroplast sequences used for Molecular dating analysis.
	Species	GenBank accession No.
SUBFAMILY ASCLEPIADOIDEAE
1. Tribe Ceropegieae
Subtribe Anisotominae	Sisyranthus trichostomus	KF539852
Subtribe Heterostemminae	Heterostemma oblongifolium	OP133585
Subtribe Leptadeniinae	Pentasachme caudatum	MW136321
	Leptadenia albida	MG963261
	Leptadenia pyrotechnica	MW546533
Subtribe Stapeliinae	Ceropegia dolichophylla	OP133580
	Ceropegia longifolia	OP133586
	Ceropegia nilotica	OP133584
	Ceropegia sunhangiana	OR260539
	Desmidorchis adenensis	PV946908
	Desmidorchis arabica	PV946909
	Desmidorchis awdeliana	PV946910
	Desmidorchis penicillata	PP101941
	Desmidorchis retrospiciens	PP291741
	Duvalia velutina Lavranos	MT431578
	Huernia keniensis	OP133582
	Monolluma quadrangula	MT413385
	Orbea variegata	NC_079601
	Orbea sprengeri subsp. commutata	PQ412530
	Orbea wissmannii var. eremastrum	PQ412531
	Stapelia gigantea	MG963259
2. Tribe Marsdenieae	Hoya exilis	MW719054
	Hoya megalaster	MW719063
	Hoya ariadna	OL754671
3. Tribe Fockeeae	Fockea edulis	NC_079594
	Fockea multiflora	OP133572
4. Tribe Eustegieae	Eustegia minuta	KF539848
5. Tribe Asclepiadeae
Subtribe Astephaninae	Astephanus triflorus	KF539847
Subtribe Asclepiadinae	Asclepias nivea	NC_022431
	Calotropis procera	NC_041440
	Gomphocarpus physocarpus	NC_079606
	Pergularia tomentosa	NC_050396
Subtribe Cynanchinae	Cynanchum wilfordii	NC_029459
	Cynanchum rostellatum	OL689165
Subtribe Tylophorinae	Vincetoxicum hainanense	NC_051946
	Vincetoxicum auriculatum	KT220734
	Vincetoxicum inamoenum	PX975500
	Vincetoxicum insigne	MH748558
	Vincetoxicum shaanxiense	MH210646
	Vincetoxicum microcentrum	OR426592
	Vincetoxicum lindleyi	OP013330
	Vincetoxicum mongolicum	ON854661
	Vincetoxicum forrestii	MN383187
	Vincetoxicum versicolor	MT558564
	Vincetoxicum atratum	OR901496
	Vincetoxicum bungei	PV747498
Subtribe Diplolepinae	Diplolepis geminiflora	MG963258
Subtribe Orthosiinae	Subtribe Orthosiinae	KF539851
Subtribe Metastelmatinae	Metastelma northropiae	MG963262
Subtribe Tassadiinae	Tassadia propinqua	MG963257
Subtribe Oxypetalinae	Araujia sericifera	KF539846
Subtribe Gonolobinae	Matelea biflora	KF539850
SUBFAMLY SECAMONOIDEAE
	Secamone afzelii	KF539845
	Secamone elliptica	OP133598

## Sheet: Table S3
Table S3. List of simple sequence repeats
Genus	ID	SSR nr.	SSR type	SSR motif	motif repeat. Count	size	start	end	Region	Locus	Location
Ceropegia	C. dolichophylla	44	p3	AAT	4	12	61044	61055	LSC	IGS	accD-psaI
Ceropegia	C. dolichophylla	12	p1	A	11	11	11808	11818	LSC	IGS	atpA-atpF
Ceropegia	C. dolichophylla	42	p1	T	13	13	56980	56992	LSC	IGS	atpB-rbcL
Ceropegia	C. dolichophylla	14	p1	A	11	11	15545	15555	LSC	IGS	atpI-rps2
Ceropegia	C. dolichophylla	20	p4	ATTA	3	12	30673	30684	LSC	IGS+CDS	IGS-psbM
Ceropegia	C. dolichophylla	13	p1	T	10	10	12513	12522	LSC	intron	intron: atpF
Ceropegia	C. dolichophylla	50	p1	T	17	17	72244	72260	LSC	intron	intron 2: clpP1
Ceropegia	C. dolichophylla	51	p6	TATACA	3	18	77116	77133	LSC	intron	intron: petB
Ceropegia	C. dolichophylla	52	p1	A	10	10	77289	77298	LSC	intron	intron: petB
Ceropegia	C. dolichophylla	5	p1	A	13	13	5492	5504	LSC	intron	intron: rps16
Ceropegia	C. dolichophylla	10	p1	T	10	10	9703	9712	LSC	intron	intron: trnG-UCC
Ceropegia	C. dolichophylla	1	p2	AC	5	10	3799	3808	LSC	intron	intron: trnK-UUU
Ceropegia	C. dolichophylla	33	p4	CTTT	3	12	44979	44990	LSC	intron	intron 2: ycf3
Ceropegia	C. dolichophylla	34	p1	T	10	10	45373	45382	LSC	intron	intron 1: ycf3
Ceropegia	C. dolichophylla	35	p1	A	15	15	45877	45891	LSC	intron	intron 1: ycf3
Ceropegia	C. dolichophylla	39	p1	A	14	14	52482	52495	LSC	IGS	ndhC-trnV-UAC
Ceropegia	C. dolichophylla	40	p3	TAT	4	12	53484	53495	LSC	IGS	ndhC-trnV-UAC
Ceropegia	C. dolichophylla	41	p3	TAT	4	12	53504	53515	LSC	IGS	ndhC-trnV-UAC
Ceropegia	C. dolichophylla	67	p1	A	13	13	123967	123979	SSC	IGS	ndhD-psaC
Ceropegia	C. dolichophylla	64	p1	T	14	14	119370	119383	SSC	IGS	ndhF-rpl32
Ceropegia	C. dolichophylla	68	p2	AT	7	14	125655	125668	SSC	IGS	ndhG-ndhI
Ceropegia	C. dolichophylla	69	p2	TA	5	10	125686	125695	SSC	IGS	ndhG-ndhI
Ceropegia	C. dolichophylla	70	p3	TTA	4	12	125830	125841	SSC	IGS	ndhG-ndhI
Ceropegia	C. dolichophylla	71	p1	A	14	14	130042	130055	SSC	IGS	ndhH-rps15
Ceropegia	C. dolichophylla	53	p1	A	10	10	79640	79649	LSC	IGS	petD-rpoA
Ceropegia	C. dolichophylla	19	p1	A	10	10	29498	29507	LSC	IGS	petN-psbM
Ceropegia	C. dolichophylla	31	p1	C	12	12	41526	41537	LSC	CDS	psaA
Ceropegia	C. dolichophylla	32	p4	AATA	3	12	43879	43890	LSC	IGS	psaA-ycf3
Ceropegia	C. dolichophylla	45	p1	T	10	10	61214	61223	LSC	IGS	psaI-ycf4
Ceropegia	C. dolichophylla	29	p3	TTC	4	12	36354	36365	LSC	CDS	psbC
Ceropegia	C. dolichophylla	30	p1	T	12	12	36577	36588	LSC	IGS	psbC-trnS-UGA
Ceropegia	C. dolichophylla	7	p1	T	10	10	8308	8317	LSC	IGS	psbK-psbI
Ceropegia	C. dolichophylla	21	p1	A	11	11	31233	31243	LSC	IGS	psbM-trnD-GUC
Ceropegia	C. dolichophylla	22	p1	T	11	11	31328	31338	LSC	IGS	psbM-trnD-GUC
Ceropegia	C. dolichophylla	43	p1	T	11	11	58861	58871	LSC	IGS	rbcL-accD
Ceropegia	C. dolichophylla	56	p1	T	12	12	84431	84442	LSC	IGS	rpl16-rps3
Ceropegia	C. dolichophylla	48	p1	T	10	10	70748	70757	LSC	IGS	rpl20-rps12
Ceropegia	C. dolichophylla	49	p4	TAAA	3	12	71136	71147	LSC	IGS	rpl20-rps12
Ceropegia	C. dolichophylla	57	p1	T	11	11	85564	85574	LSC	CDS	rpl22
Ceropegia	C. dolichophylla	65	p1	T	11	11	120444	120454	SSC	IGS	rpl32-trnL-UAG
Ceropegia	C. dolichophylla	66	p1	T	11	11	120872	120882	SSC	IGS	rpl32-trnL-UAG
Ceropegia	C. dolichophylla	17	p6	TTAAAT	3	18	27259	27276	LSC	IGS	rpoB-trnC-GCA
Ceropegia	C. dolichophylla	15	p1	T	11	11	18747	18757	LSC	CDS	rpoC2
Ceropegia	C. dolichophylla	16	p2	AT	5	10	20102	20111	LSC	CDS	rpoC2
Ceropegia	C. dolichophylla	6	p1	A	12	12	7351	7362	LSC	IGS	rps16-trnQ-UUG
Ceropegia	C. dolichophylla	47	p6	CCAGAA	3	18	69930	69947	LSC	CDS	rps18
Ceropegia	C. dolichophylla	54	p1	T	11	11	82341	82351	LSC	IGS	rps8-rpl14
Ceropegia	C. dolichophylla	55	P5	ATTTT	3	15	82351	82367	LSC	IGS	rps8-rpl14
Ceropegia	C. dolichophylla	18	p1	G	11	11	28531	28541	LSC	IGS	trnC-GCA-petN
Ceropegia	C. dolichophylla	23	p1	T	10	10	31529	31538	LSC	IGS	trnD-GUC-trnY-GUA
Ceropegia	C. dolichophylla	24	p6	ATTCAT	3	18	31905	31922	LSC	IGS	trnE-UUC-trnT-GGU
Ceropegia	C. dolichophylla	25	p2	TA	5	10	31974	31983	LSC	IGS	trnE-UUC-trnT-GGU
Ceropegia	C. dolichophylla	26	p2	TA	5	10	32554	32563	LSC	IGS	trnE-UUC-trnT-GGU
Ceropegia	C. dolichophylla	27	p2	TA	7	14	32685	32698	LSC	IGS	trnE-UUC-trnT-GGU
Ceropegia	C. dolichophylla	38	p1	T	10	10	49968	49977	LSC	IGS	trnF-GAA-ndhJ
Ceropegia	C. dolichophylla	11	p1	T	11	11	9979	9989	LSC	IGS	trnG-UCC-trnR-UCU
Ceropegia	C. dolichophylla	2	p1	A	14	14	4563	4576	LSC	IGS	trnK-UUU-rps16
Ceropegia	C. dolichophylla	3	p1	A	14	14	4784	4797	LSC	IGS	trnK-UUU-rps16
Ceropegia	C. dolichophylla	4	p1	T	15	15	4816	4830	LSC	IGS	trnK-UUU-rps16
Ceropegia	C. dolichophylla	58	p1	A	10	10	110475	110484	IRB	IGS	trnN-GUU-ycf1
Ceropegia	C. dolichophylla	8	p1	T	10	10	8699	8708	LSC	IGS	trnS-GCU-trnG-UCC
Ceropegia	C. dolichophylla	9	p3	CTT	4	12	8817	8828	LSC	IGS	trnS-GCU-trnG-UCC
Ceropegia	C. dolichophylla	28	p1	T	11	11	33122	33132	LSC	IGS	trnT-GGU-psbD
Ceropegia	C. dolichophylla	36	p4	TTAG	4	16	48355	48370	LSC	IGS	trnT-UGU-trnL-UAA
Ceropegia	C. dolichophylla	37	p2	AT	5	10	48629	48638	LSC	IGS	trnT-UGU-trnL-UAA
Ceropegia	C. dolichophylla	59	p1	A	16	16	113119	113134	IRB	IGS	ycf1
Ceropegia	C. dolichophylla	60	p1	A	13	13	114329	114341	IRB	IGS	ycf1
Ceropegia	C. dolichophylla	61	p1	A	10	10	114469	114478	IRB	IGS	ycf1
Ceropegia	C. dolichophylla	62	p4	AATG	3	12	114581	114592	IRB	IGS	ycf1
Ceropegia	C. dolichophylla	63	p3	TAA	4	12	114995	115006	IRB	IGS	ycf1
Ceropegia	C. dolichophylla	72	p3	TTA	4	12	132162	132173	IRA	IGS	ycf1
Ceropegia	C. dolichophylla	73	p4	CATT	3	12	132576	132587	IRA	IGS	ycf1
Ceropegia	C. dolichophylla	74	p1	T	10	10	132690	132699	IRA	IGS	ycf1
Ceropegia	C. dolichophylla	75	p1	T	13	13	132827	132839	IRA	IGS	ycf1
Ceropegia	C. dolichophylla	76	p1	T	16	16	134034	134049	IRA	IGS	ycf1
Ceropegia	C. dolichophylla	77	p1	T	10	10	136684	136693	IRA	IGS	ycf1-trnN-GUU
Ceropegia	C. dolichophylla	46	p1	A	10	10	62181	62190	LSC	IGS	ycf4-cemA
Ceropegia	C. longifolia	44	p3	AAT	4	12	61066	61077	LSC	IGS	accD-psaI
Ceropegia	C. longifolia	12	p1	A	11	11	11809	11819	LSC	IGS	atpA-atpF
Ceropegia	C. longifolia	42	p1	T	13	13	57002	57014	LSC	IGS	atpB-rbcL
Ceropegia	C. longifolia	14	p1	A	12	12	15546	15557	LSC	CDS	atpI
Ceropegia	C. longifolia	20	p4	ATTA	3	12	30689	30700	LSC	IGS+CDS	IGS-psbM
Ceropegia	C. longifolia	13	p1	T	10	10	12514	12523	LSC	intron	intron: atpF
Ceropegia	C. longifolia	50	p1	T	16	16	72266	72281	LSC	intron	intron 2: clpP1
Ceropegia	C. longifolia	51	p6	TATACA	3	18	77137	77154	LSC	intron	intron: petB
Ceropegia	C. longifolia	52	p1	A	10	10	77310	77319	LSC	intron	intron: petB
Ceropegia	C. longifolia	5	p1	A	13	13	5493	5505	LSC	intron	intron: rps16
Ceropegia	C. longifolia	10	p1	T	10	10	9704	9713	LSC	intron	intron: trnG-UCC
Ceropegia	C. longifolia	1	p2	AC	5	10	3798	3807	LSC	intron	intron: trnK-UUU
Ceropegia	C. longifolia	33	p4	CTTT	3	12	44995	45006	LSC	intron	intron 2: ycf3
Ceropegia	C. longifolia	34	p1	T	10	10	45389	45398	LSC	intron	intron 1: ycf3
Ceropegia	C. longifolia	35	p1	A	15	15	45893	45907	LSC	intron	intron 1: ycf3
Ceropegia	C. longifolia	39	p1	A	14	14	52504	52517	LSC	IGS	ndhC-trnV-UAC
Ceropegia	C. longifolia	40	p3	TAT	4	12	53506	53517	LSC	IGS	ndhC-trnV-UAC
Ceropegia	C. longifolia	41	p3	TAT	4	12	53526	53537	LSC	IGS	ndhC-trnV-UAC
Ceropegia	C. longifolia	67	p1	A	13	13	123987	123999	SSC	IGS	ndhD-psaC
Ceropegia	C. longifolia	64	p1	T	10	10	119395	119404	SSC	IGS	ndhF-rpl32
Ceropegia	C. longifolia	68	p2	AT	6	12	125677	125688	SSC	IGS	ndhG-ndhI
Ceropegia	C. longifolia	69	p2	TA	5	10	125706	125715	SSC	IGS	ndhG-ndhI
Ceropegia	C. longifolia	70	p1	T	12	12	125785	125796	SSC	IGS	ndhG-ndhI
Ceropegia	C. longifolia	71	p3	TTA	4	12	125851	125862	SSC	IGS	ndhG-ndhI
Ceropegia	C. longifolia	72	p1	A	15	15	130063	130077	SSC	IGS	ndhH-rps15
Ceropegia	C. longifolia	45	p1	T	10	10	64956	64965	LSC	IGS	petA-psbJ
Ceropegia	C. longifolia	53	p1	A	10	10	79661	79670	LSC	IGS	petD-rpoA
Ceropegia	C. longifolia	19	p1	A	10	10	29514	29523	LSC	IGS	petN-psbM
Ceropegia	C. longifolia	31	p1	C	12	12	41542	41553	LSC	CDS	psaA
Ceropegia	C. longifolia	32	p4	AATA	3	12	43895	43906	LSC	IGS	psaA-ycf3
Ceropegia	C. longifolia	29	p3	TTC	4	12	36370	36381	LSC	CDS	psbC
Ceropegia	C. longifolia	30	p1	T	12	12	36593	36604	LSC	IGS	psbC-trnS-UGA
Ceropegia	C. longifolia	7	p1	T	10	10	8309	8318	LSC	IGS	psbK-psbI
Ceropegia	C. longifolia	21	p1	A	11	11	31249	31259	LSC	IGS	psbM-trnD-GUC
Ceropegia	C. longifolia	22	p1	T	11	11	31344	31354	LSC	IGS	psbM-trnD-GUC
Ceropegia	C. longifolia	43	p1	T	11	11	58882	58892	LSC	IGS	rbcL-accD
Ceropegia	C. longifolia	46	p1	A	10	10	69564	69573	LSC	IGS	rpI33-rps18
Ceropegia	C. longifolia	55	p1	A	10	10	82933	82942	LSC	IGS	rpl14-rpl16
Ceropegia	C. longifolia	56	p1	T	12	12	84452	84463	LSC	IGS	rpl16-rps3
Ceropegia	C. longifolia	48	p1	T	10	10	70770	70779	LSC	IGS	rpl20-rps12
Ceropegia	C. longifolia	49	p4	TAAA	3	12	71158	71169	LSC	IGS	rpl20-rps12
Ceropegia	C. longifolia	57	p1	T	11	11	85585	85595	LSC	CDS	rpl22
Ceropegia	C. longifolia	65	p1	T	11	11	120465	120475	SSC	IGS	rpl32-trnL-UAG
Ceropegia	C. longifolia	66	p1	T	10	10	120893	120902	SSC	IGS	rpl32-trnL-UAG
Ceropegia	C. longifolia	17	p6	TTAAAT	3	18	27261	27278	LSC	IGS	rpoB-trnC-GCA
Ceropegia	C. longifolia	15	p1	T	11	11	18749	18759	LSC	CDS	rpoC2
Ceropegia	C. longifolia	16	p2	AT	5	10	20104	20113	LSC	CDS	rpoC2
Ceropegia	C. longifolia	6	p1	A	12	12	7352	7363	LSC	IGS	rps16-trnQ-UUG
Ceropegia	C. longifolia	47	p6	CCAGAA	3	18	69952	69969	LSC	CDS	rps18
Ceropegia	C. longifolia	54	p1	T	16	16	82362	82377	LSC	IGS	rps8-rpl14
Ceropegia	C. longifolia	18	p1	G	11	11	28547	28557	LSC	IGS	trnC-GCA-petN
Ceropegia	C. longifolia	23	p1	T	10	10	31545	31554	LSC	IGS	trnD-GUC-trnY-GUA
Ceropegia	C. longifolia	24	p6	ATTCAT	3	18	31921	31938	LSC	IGS	trnE-UUC-trnT-GGU
Ceropegia	C. longifolia	25	p2	TA	5	10	31990	31999	LSC	IGS	trnE-UUC-trnT-GGU
Ceropegia	C. longifolia	26	p2	TA	5	10	32570	32579	LSC	IGS	trnE-UUC-trnT-GGU
Ceropegia	C. longifolia	27	p2	TA	7	14	32701	32714	LSC	IGS	trnE-UUC-trnT-GGU
Ceropegia	C. longifolia	38	p1	T	10	10	49990	49999	LSC	IGS	trnF-GAA-ndhJ
Ceropegia	C. longifolia	11	p1	T	11	11	9980	9990	LSC	IGS	trnG-UCC-trnR-UCU
Ceropegia	C. longifolia	2	p1	A	14	14	4562	4575	LSC	IGS	trnK-UUU-rps16
Ceropegia	C. longifolia	3	p1	A	14	14	4783	4796	LSC	IGS	trnK-UUU-rps16
Ceropegia	C. longifolia	4	p1	T	17	17	4815	4831	LSC	IGS	trnK-UUU-rps16
Ceropegia	C. longifolia	58	p1	A	10	10	110496	110505	IRB	IGS	trnN-GUU-ycf1
Ceropegia	C. longifolia	8	p1	T	10	10	8700	8709	LSC	IGS	trnS-GCU-trnG-UCC
Ceropegia	C. longifolia	9	p3	CTT	4	12	8818	8829	LSC	IGS	trnS-GCU-trnG-UCC
Ceropegia	C. longifolia	28	p1	T	11	11	33138	33148	LSC	IGS	trnT-GGU-psbD
Ceropegia	C. longifolia	36	p4	TTAG	4	16	48377	48392	LSC	IGS	trnT-UGU-trnL-UAA
Ceropegia	C. longifolia	37	p2	AT	5	10	48651	48660	LSC	IGS	trnT-UGU-trnL-UAA
Ceropegia	C. longifolia	59	p1	A	16	16	113140	113155	IRB	CDS	ycf1
Ceropegia	C. longifolia	60	p1	A	13	13	114350	114362	IRB	CDS	ycf1
Ceropegia	C. longifolia	61	p1	A	10	10	114490	114499	IRB	CDS	ycf1
Ceropegia	C. longifolia	62	p4	AATG	3	12	114602	114613	IRB	CDS	ycf1
Ceropegia	C. longifolia	63	p3	TAA	4	12	115016	115027	IRB	CDS	ycf1
Ceropegia	C. longifolia	73	p3	TTA	4	12	132184	132195	IRA	CDS	ycf1
Ceropegia	C. longifolia	74	p4	CATT	3	12	132598	132609	IRA	CDS	ycf1
Ceropegia	C. longifolia	75	p1	T	10	10	132712	132721	IRA	CDS	ycf1
Ceropegia	C. longifolia	76	p1	T	13	13	132849	132861	IRA	CDS	ycf1
Ceropegia	C. longifolia	77	p1	T	16	16	134056	134071	IRA	CDS	ycf1
Ceropegia	C. longifolia	78	p1	T	10	10	136706	136715	IRA	IGS	ycf1-trnN-GUU
Ceropegia	C. nilotica	46	p1	T	10	10	61127	61136	LSC	IGS	accD-psaI
Ceropegia	C. nilotica	15	p1	A	10	10	11669	11678	LSC	IGS	atpA-atpF
Ceropegia	C. nilotica	44	p1	T	14	14	58766	58779	LSC	IGS	atpB-rbcL
Ceropegia	C. nilotica	17	p1	A	12	12	15377	15388	LSC	CDS	atpI
Ceropegia	C. nilotica	18	p1	T	10	10	15510	15519	LSC	IGS	atpI-rps2
Ceropegia	C. nilotica	71	p1	T	11	11	121619	121629	SSC	CDS	ccsA
Ceropegia	C. nilotica	48	p4	AATC	3	12	65170	65181	LSC	IGS	cemA-petA
Ceropegia	C. nilotica	26	p4	AATT	3	12	30479	30490	LSC	IGS+CDS	IGS-psbM
Ceropegia	C. nilotica	16	p1	T	14	14	12376	12389	LSC	intron	intron: atpF
Ceropegia	C. nilotica	53	p1	T	12	12	72202	72213	LSC	intron	intron 2: clpP1
Ceropegia	C. nilotica	75	p1	T	10	10	127214	127223	SSC	intron	intron: ndhA
Ceropegia	C. nilotica	54	p1	A	11	11	77243	77253	LSC	intron	intron: petB
Ceropegia	C. nilotica	6	p1	A	11	11	5389	5399	LSC	intron	intron: rps16
Ceropegia	C. nilotica	1	p2	AC	5	10	3721	3730	LSC	intron	intron: trnK-UUU
Ceropegia	C. nilotica	2	p1	A	12	12	4005	4016	LSC	intron	intron: trnK-UUU
Ceropegia	C. nilotica	38	p4	CTTT	3	12	44955	44966	LSC	intron	intron 2: ycf3
Ceropegia	C. nilotica	39	p1	A	13	13	45852	45864	LSC	intron	intron 1: ycf3
Ceropegia	C. nilotica	42	p1	T	12	12	52685	52696	LSC	IGS	ndhC-trnV-UAC
Ceropegia	C. nilotica	72	p1	A	14	14	123721	123734	SSC	IGS	ndhD-psaC
Ceropegia	C. nilotica	67	p1	A	11	11	116840	116850	SSC	CDS	ndhF
Ceropegia	C. nilotica	68	p1	A	10	10	116857	116866	SSC	CDS	ndhF
Ceropegia	C. nilotica	69	p1	T	10	10	119457	119466	SSC	IGS	ndhF-rpl32
Ceropegia	C. nilotica	73	p2	AT	6	12	125433	125444	SSC	IGS	ndhG-ndhI
Ceropegia	C. nilotica	74	p3	TTA	4	12	125596	125607	SSC	IGS	ndhG-ndhI
Ceropegia	C. nilotica	55	p1	A	10	10	79587	79596	LSC	IGS	petD-rpoA
Ceropegia	C. nilotica	24	p1	A	10	10	29289	29298	LSC	IGS	petN-psbM
Ceropegia	C. nilotica	25	p1	A	10	10	29935	29944	LSC	IGS	petN-psbM
Ceropegia	C. nilotica	36	p1	C	12	12	41483	41494	LSC	CDS	psaA
Ceropegia	C. nilotica	37	p2	AT	6	12	43812	43823	LSC	IGS	psaA-ycf3
Ceropegia	C. nilotica	47	p3	TTA	4	12	63599	63610	LSC	IGS	psaI-ycf4
Ceropegia	C. nilotica	34	p3	TTC	4	12	36307	36318	LSC	CDS	psbC
Ceropegia	C. nilotica	35	p1	T	12	12	36530	36541	LSC	IGS	psbC-trnS-UGA
Ceropegia	C. nilotica	11	p1	A	15	15	8395	8409	LSC	IGS	psbI-trnS-GCU
Ceropegia	C. nilotica	10	p1	T	10	10	8193	8202	LSC	IGS	psbK-psbI
Ceropegia	C. nilotica	27	p1	C	10	10	31020	31029	LSC	IGS	psbM-trnD-GUC
Ceropegia	C. nilotica	28	p5	TTTTC	3	15	31045	31059	LSC	IGS	psbM-trnD-GUC
Ceropegia	C. nilotica	45	p3	AAT	4	12	60957	60968	LSC	IGS	rbcL-accD
Ceropegia	C. nilotica	57	p1	A	10	10	82858	82867	LSC	IGS	rpl14-rpl16
Ceropegia	C. nilotica	58	p1	T	11	11	84377	84387	LSC	IGS	rpl16-rps3
Ceropegia	C. nilotica	51	p1	T	10	10	70708	70717	LSC	IGS	rpl20-rps12
Ceropegia	C. nilotica	52	p4	TAAA	3	12	71116	71127	LSC	IGS	rpl20-rps12
Ceropegia	C. nilotica	59	p1	T	11	11	85509	85519	LSC	CDS	rpl22
Ceropegia	C. nilotica	70	p1	T	19	19	120625	120643	SSC	IGS	rpl32-trnL-UAG
Ceropegia	C. nilotica	20	p1	T	11	11	18582	18592	LSC	CDS	rpoC2
Ceropegia	C. nilotica	21	p2	AT	5	10	19937	19946	LSC	CDS	rpoC2
Ceropegia	C. nilotica	7	p1	T	13	13	6429	6441	LSC	IGS	rps16-trnQ-UUG
Ceropegia	C. nilotica	8	p2	AT	7	14	6667	6680	LSC	IGS	rps16-trnQ-UUG
Ceropegia	C. nilotica	9	p1	A	13	13	7241	7253	LSC	IGS	rps16-trnQ-UUG
Ceropegia	C. nilotica	50	p6	CCAGAA	3	18	69906	69923	LSC	CDS	rps18
Ceropegia	C. nilotica	19	p1	A	11	11	16342	16352	LSC	IGS	rps2-rpoC2
Ceropegia	C. nilotica	56	p1	T	19	19	82288	82306	LSC	IGS	rps8-rpl14
Ceropegia	C. nilotica	82	p1	T	16	16	140994	141009	IRA	IGS	rrn23-trnA-UGC
Ceropegia	C. nilotica	60	p1	A	16	16	105864	105879	IRB	IGS	trnA-UGC-rrn23
Ceropegia	C. nilotica	22	p1	G	10	10	28318	28327	LSC	IGS	trnC-GCA-petN
Ceropegia	C. nilotica	23	p5	ACTAT	3	15	29030	29044	LSC	IGS	trnC-GCA-petN
Ceropegia	C. nilotica	29	p1	T	11	11	31381	31391	LSC	IGS	trnD-GUC-trnY-GUA
Ceropegia	C. nilotica	30	p1	A	10	10	32153	32162	LSC	IGS	trnE-UUC-trnT-GGU
Ceropegia	C. nilotica	31	p2	TA	6	12	32412	32423	LSC	IGS	trnE-UUC-trnT-GGU
Ceropegia	C. nilotica	32	p2	TA	9	18	32543	32560	LSC	IGS	trnE-UUC-trnT-GGU
Ceropegia	C. nilotica	33	p2	AT	7	14	32617	32630	LSC	IGS	trnE-UUC-trnT-GGU
Ceropegia	C. nilotica	13	p1	T	10	10	9734	9743	LSC	IGS	trnG-UCC-trnR-UCU
Ceropegia	C. nilotica	14	p1	T	14	14	9837	9850	LSC	IGS	trnG-UCC-trnR-UCU
Ceropegia	C. nilotica	3	p4	AAAC	3	12	4336	4347	LSC	IGS	trnK-UUU-rps16
Ceropegia	C. nilotica	4	p1	A	10	10	4522	4531	LSC	IGS	trnK-UUU-rps16
Ceropegia	C. nilotica	5	p1	A	15	15	4740	4754	LSC	IGS	trnK-UUU-rps16
Ceropegia	C. nilotica	43	p1	T	15	15	54480	54494	LSC	IGS	trnM-CAU-atpE
Ceropegia	C. nilotica	61	p1	A	10	10	110461	110470	IRB	IGS	trnN-GUU-ycf1
Ceropegia	C. nilotica	49	p6	TAATAG	3	18	68326	68343	LSC	IGS	trnP-UGG-psaJ
Ceropegia	C. nilotica	12	p1	A	10	10	8819	8828	LSC	IGS	trnS-GCU-trnG-UCC
Ceropegia	C. nilotica	40	p4	TTAG	4	16	48260	48275	LSC	IGS	trnT-UGU-trnL-UAA
Ceropegia	C. nilotica	41	p2	AT	5	10	48541	48550	LSC	IGS	trnT-UGU-trnL-UAA
Ceropegia	C. nilotica	62	p1	A	16	16	113027	113042	IRB	CDS	ycf1
Ceropegia	C. nilotica	63	p1	A	13	13	114237	114249	IRB	CDS	ycf1
Ceropegia	C. nilotica	64	p1	A	10	10	114377	114386	IRB	CDS	ycf1
Ceropegia	C. nilotica	65	p4	AATG	3	12	114489	114500	IRB	CDS	ycf1
Ceropegia	C. nilotica	66	p3	TAA	4	12	114903	114914	IRB	CDS	ycf1
Ceropegia	C. nilotica	76	p3	TTA	4	12	131959	131970	IRA	CDS	ycf1
Ceropegia	C. nilotica	77	p4	CATT	3	12	132373	132384	IRA	CDS	ycf1
Ceropegia	C. nilotica	78	p1	T	10	10	132487	132496	IRA	CDS	ycf1
Ceropegia	C. nilotica	79	p1	T	13	13	132624	132636	IRA	CDS	ycf1
Ceropegia	C. nilotica	80	p1	T	16	16	133831	133846	IRA	CDS	ycf1
Ceropegia	C. nilotica	81	p1	T	10	10	136403	136412	IRA	IGS	ycf1-trnN-GUU
Ceropegia	C. sunhangiana	45	p3	AAT	4	12	61179	61190	LSC	IGS	accD-psaI
Ceropegia	C. sunhangiana	12	p1	A	10	10	11821	11830	LSC	IGS	atpA-atpF
Ceropegia	C. sunhangiana	42	p1	T	12	12	57109	57120	LSC	IGS	atpB-rbcL
Ceropegia	C. sunhangiana	14	p1	A	13	13	15555	15567	LSC	IGS	atpI-rps2
Ceropegia	C. sunhangiana	19	p4	ATTA	3	12	30746	30757	LSC	IGS+CDS	IGS-psbM
Ceropegia	C. sunhangiana	13	p1	T	13	13	12521	12533	LSC	intron	intron: atpF
Ceropegia	C. sunhangiana	54	p1	T	14	14	72413	72426	LSC	intron	intron 2: clpP1
Ceropegia	C. sunhangiana	75	p1	T	12	12	127623	127634	SSC	intron	intron: ndhA
Ceropegia	C. sunhangiana	55	p1	A	11	11	77462	77472	LSC	intron	intron: petB
Ceropegia	C. sunhangiana	6	p1	A	12	12	5499	5510	LSC	intron	intron: rps16
Ceropegia	C. sunhangiana	1	p2	AC	5	10	3806	3815	LSC	intron	intron: trnK-UUU
Ceropegia	C. sunhangiana	2	p4	TTTG	3	12	4033	4044	LSC	intron	intron: trnK-UUU
Ceropegia	C. sunhangiana	33	p4	CTTT	3	12	45075	45086	LSC	intron	intron 2: ycf3
Ceropegia	C. sunhangiana	34	p1	A	16	16	45972	45987	LSC	intron	intron 1: ycf3
Ceropegia	C. sunhangiana	38	p1	A	14	14	52589	52602	LSC	IGS	ndhC-trnV-UAC
Ceropegia	C. sunhangiana	39	p3	TAT	4	12	53607	53618	LSC	IGS	ndhC-trnV-UAC
Ceropegia	C. sunhangiana	70	p1	A	13	13	124125	124137	SSC	IGS	ndhD-psaC
Ceropegia	C. sunhangiana	67	p4	TTTA	3	12	119550	119561	SSC	IGS	ndhF-rpl32
Ceropegia	C. sunhangiana	71	p2	AT	7	14	125813	125826	SSC	IGS	ndhG-ndhI
Ceropegia	C. sunhangiana	72	p2	TA	5	10	125844	125853	SSC	IGS	ndhG-ndhI
Ceropegia	C. sunhangiana	73	p3	TTA	4	12	125988	125999	SSC	IGS	ndhG-ndhI
Ceropegia	C. sunhangiana	74	p3	ATT	4	12	126020	126031	SSC	IGS	ndhG-ndhI
Ceropegia	C. sunhangiana	76	p1	A	12	12	130237	130248	SSC	IGS	ndhH-rps15
Ceropegia	C. sunhangiana	49	p1	T	11	11	65072	65082	LSC	IGS	petA-psbJ
Ceropegia	C. sunhangiana	56	p1	A	11	11	79829	79839	LSC	IGS	petD-rpoA
Ceropegia	C. sunhangiana	18	p1	A	10	10	29555	29564	LSC	IGS	petN-psbM
Ceropegia	C. sunhangiana	31	p1	C	12	12	41603	41614	LSC	CDS	psaA
Ceropegia	C. sunhangiana	32	p4	AATA	3	12	43998	44009	LSC	IGS	psaA-ycf3
Ceropegia	C. sunhangiana	46	p1	T	10	10	61349	61358	LSC	IGS	psaI-ycf4
Ceropegia	C. sunhangiana	28	p1	G	11	11	35701	35711	LSC	CDS	psbC
Ceropegia	C. sunhangiana	29	p3	TTC	4	12	36431	36442	LSC	CDS	psbC
Ceropegia	C. sunhangiana	30	p1	T	12	12	36654	36665	LSC	IGS	psbC-trnS-UGA
Ceropegia	C. sunhangiana	8	p1	T	10	10	8313	8322	LSC	IGS	psbK-psbI
Ceropegia	C. sunhangiana	20	p1	A	12	12	31306	31317	LSC	IGS	psbM-trnD-GUC
Ceropegia	C. sunhangiana	21	p1	T	11	11	31402	31412	LSC	IGS	psbM-trnD-GUC
Ceropegia	C. sunhangiana	43	p1	T	12	12	58989	59000	LSC	IGS	rbcL-accD
Ceropegia	C. sunhangiana	44	p6	ATATAG	3	18	59093	59110	LSC	IGS	rbcL-accD
Ceropegia	C. sunhangiana	50	p1	A	10	10	69685	69694	LSC	IGS	rpI33-rps18
Ceropegia	C. sunhangiana	58	p1	A	10	10	83100	83109	LSC	IGS	rpl14-rpl16
Ceropegia	C. sunhangiana	59	p1	T	11	11	84619	84629	LSC	IGS	rpl16-rps3
Ceropegia	C. sunhangiana	52	p1	T	12	12	70891	70902	LSC	IGS	rpl20-rps12
Ceropegia	C. sunhangiana	53	p4	TAAA	3	12	71280	71291	LSC	IGS	rpl20-rps12
Ceropegia	C. sunhangiana	60	p1	T	11	11	85751	85761	LSC	CDS	rpl22
Ceropegia	C. sunhangiana	68	p1	T	10	10	120598	120607	SSC	IGS	rpl32-trnL-UAG
Ceropegia	C. sunhangiana	69	p1	T	15	15	121025	121039	SSC	IGS	rpl32-trnL-UAG
Ceropegia	C. sunhangiana	15	p1	T	11	11	18758	18768	LSC	CDS	rpoC2
Ceropegia	C. sunhangiana	16	p2	AT	5	10	20113	20122	LSC	CDS	rpoC2
Ceropegia	C. sunhangiana	7	p1	A	10	10	7357	7366	LSC	IGS	rps16-trnQ-UUG
Ceropegia	C. sunhangiana	51	p6	CCAGAA	3	18	70073	70090	LSC	CDS	rps18
Ceropegia	C. sunhangiana	57	p1	T	14	14	82531	82544	LSC	IGS	rps8-rpl14
Ceropegia	C. sunhangiana	17	p1	G	10	10	28589	28598	LSC	IGS	trnC-GCA-petN
Ceropegia	C. sunhangiana	22	p1	T	10	10	31603	31612	LSC	IGS	trnD-GUC-trnY-GUA
Ceropegia	C. sunhangiana	23	p6	ATTCAT	3	18	31979	31996	LSC	IGS	trnE-UUC-trnT-GGU
Ceropegia	C. sunhangiana	24	p2	TA	5	10	32064	32073	LSC	IGS	trnE-UUC-trnT-GGU
Ceropegia	C. sunhangiana	25	p2	TA	5	10	32644	32653	LSC	IGS	trnE-UUC-trnT-GGU
Ceropegia	C. sunhangiana	26	p2	TA	7	14	32762	32775	LSC	IGS	trnE-UUC-trnT-GGU
Ceropegia	C. sunhangiana	37	p1	T	10	10	50074	50083	LSC	IGS	trnF-GAA-ndhJ
Ceropegia	C. sunhangiana	11	p1	T	14	14	9989	10002	LSC	IGS	trnG-UCC-trnR-UCU
Ceropegia	C. sunhangiana	3	p1	A	12	12	4574	4585	LSC	IGS	trnK-UUU-rps16
Ceropegia	C. sunhangiana	4	p1	A	13	13	4793	4805	LSC	IGS	trnK-UUU-rps16
Ceropegia	C. sunhangiana	5	p1	T	15	15	4824	4838	LSC	IGS	trnK-UUU-rps16
Ceropegia	C. sunhangiana	40	p1	T	10	10	54691	54700	LSC	IGS	trnM-CAU-atpE
Ceropegia	C. sunhangiana	41	p6	AAATAA	3	18	54756	54773	LSC	IGS	trnM-CAU-atpE
Ceropegia	C. sunhangiana	61	p1	A	10	10	110662	110671	IRB	IGS	trnN-GUU-ycf1
Ceropegia	C. sunhangiana	9	p1	T	11	11	8709	8719	LSC	IGS	trnS-GCU-trnG-UCC
Ceropegia	C. sunhangiana	10	p3	CTT	4	12	8828	8839	LSC	IGS	trnS-GCU-trnG-UCC
Ceropegia	C. sunhangiana	27	p1	T	11	11	33199	33209	LSC	IGS	trnT-GGU-psbD
Ceropegia	C. sunhangiana	35	p4	TTAG	4	16	48452	48467	LSC	IGS	trnT-UGU-trnL-UAA
Ceropegia	C. sunhangiana	36	p2	AT	5	10	48726	48735	LSC	IGS	trnT-UGU-trnL-UAA
Ceropegia	C. sunhangiana	62	p1	A	16	16	113306	113321	IRB	CDS	ycf1
Ceropegia	C. sunhangiana	63	p1	A	13	13	114516	114528	IRB	CDS	ycf1
Ceropegia	C. sunhangiana	64	p1	A	10	10	114656	114665	IRB	CDS	ycf1
Ceropegia	C. sunhangiana	65	p4	AATG	3	12	114768	114779	IRB	CDS	ycf1
Ceropegia	C. sunhangiana	66	p3	TAA	4	12	115182	115193	IRB	CDS	ycf1
Ceropegia	C. sunhangiana	77	p3	TTA	4	12	132337	132348	IRA	CDS	ycf1
Ceropegia	C. sunhangiana	78	p4	CATT	3	12	132751	132762	IRA	CDS	ycf1
Ceropegia	C. sunhangiana	79	p1	T	10	10	132865	132874	IRA	CDS	ycf1
Ceropegia	C. sunhangiana	80	p1	T	13	13	133002	133014	IRA	CDS	ycf1
Ceropegia	C. sunhangiana	81	p1	T	16	16	134209	134224	IRA	CDS	ycf1
Ceropegia	C. sunhangiana	82	p1	T	10	10	136859	136868	IRA	IGS	ycf1-trnN-GUU
Ceropegia	C. sunhangiana	48	p1	T	10	10	62652	62661	LSC	IGS	ycf4-cemA
Ceropegia	C. sunhangiana	47	p1	A	10	10	62316	62325	LSC	IGS+CDS	ycf4-IGS
Desmidorchis	D. adenensis	12	p1	A	10	10	11835	11844	LSC	IGS	atpA-atpF
Desmidorchis	D. adenensis	37	p1	T	10	10	56948	56957	LSC	IGS	atpB-rbcL
Desmidorchis	D. adenensis	14	p1	A	16	16	15580	15595	LSC	IGS	atpI-rps2
Desmidorchis	D. adenensis	64	p1	T	12	12	122678	122689	SSC	IGS	ccsA-ndhD
Desmidorchis	D. adenensis	18	p4	ATTA	3	12	30679	30690	LSC	IGS+CDS	IGS-psbM
Desmidorchis	D. adenensis	52	p3	TTA	4	12	84630	84641	LSC	IGS+CDS	IGS-rps3
Desmidorchis	D. adenensis	13	p1	T	13	13	12535	12547	LSC	intron	intron: atpF
Desmidorchis	D. adenensis	47	p1	T	10	10	72246	72255	LSC	intron	intron 2: clpP1
Desmidorchis	D. adenensis	48	p1	A	10	10	77301	77310	LSC	intron	intron: petB
Desmidorchis	D. adenensis	5	p1	A	15	15	5501	5515	LSC	intron	intron: rps16
Desmidorchis	D. adenensis	28	p4	CTTT	3	12	45003	45014	LSC	intron	intron 2: ycf3
Desmidorchis	D. adenensis	29	p1	T	12	12	45397	45408	LSC	intron	intron 1: ycf3
Desmidorchis	D. adenensis	30	p1	A	11	11	45903	45913	LSC	intron	intron 1: ycf3
Desmidorchis	D. adenensis	34	p1	A	13	13	52496	52508	LSC	IGS	ndhC-trnV-UAC
Desmidorchis	D. adenensis	35	p3	TAT	4	12	53474	53485	LSC	IGS	ndhC-trnV-UAC
Desmidorchis	D. adenensis	65	p1	A	11	11	124363	124373	SSC	IGS	ndhD-psaC
Desmidorchis	D. adenensis	66	p2	AT	5	10	126049	126058	SSC	IGS	ndhG-ndhI
Desmidorchis	D. adenensis	67	p2	AT	6	12	126060	126071	SSC	IGS	ndhG-ndhI
Desmidorchis	D. adenensis	68	p1	A	10	10	130428	130437	SSC	IGS	ndhH-rps15
Desmidorchis	D. adenensis	17	p1	A	10	10	29485	29494	LSC	IGS	petN-psbM
Desmidorchis	D. adenensis	27	p1	C	12	12	41618	41629	LSC	CDS	psaA
Desmidorchis	D. adenensis	41	p1	T	10	10	61240	61249	LSC	IGS	psaI-ycf4
Desmidorchis	D. adenensis	24	p3	TTC	4	12	36430	36441	LSC	CDS	psbC
Desmidorchis	D. adenensis	25	p1	T	11	11	36653	36663	LSC	IGS	psbC-trnS-UGA
Desmidorchis	D. adenensis	44	p1	T	10	10	66867	66876	LSC	IGS	psbE-petL
Desmidorchis	D. adenensis	8	p1	T	10	10	8311	8320	LSC	IGS	psbK-psbI
Desmidorchis	D. adenensis	19	p1	A	13	13	31224	31236	LSC	IGS	psbM-trnD-GUC
Desmidorchis	D. adenensis	20	p1	T	10	10	31321	31330	LSC	IGS	psbM-trnD-GUC
Desmidorchis	D. adenensis	38	p1	T	13	13	58845	58857	LSC	IGS	rbcL-accD
Desmidorchis	D. adenensis	39	p5	AATAT	3	15	58903	58917	LSC	IGS	rbcL-accD
Desmidorchis	D. adenensis	40	p2	AT	5	10	58930	58939	LSC	IGS	rbcL-accD
Desmidorchis	D. adenensis	50	p1	A	12	12	83066	83077	LSC	IGS	rpl14-rpl16
Desmidorchis	D. adenensis	51	p1	T	10	10	84587	84596	LSC	IGS	rpl16-rps3
Desmidorchis	D. adenensis	45	p1	T	12	12	70760	70771	LSC	IGS	rpl20-rps12
Desmidorchis	D. adenensis	46	p1	A	10	10	71154	71163	LSC	IGS	rpl20-rps12
Desmidorchis	D. adenensis	53	p1	T	11	11	85724	85734	LSC	CDS	rpl22
Desmidorchis	D. adenensis	61	p1	T	13	13	120845	120857	SSC	IGS	rpl32-trnL-UAG
Desmidorchis	D. adenensis	62	p3	TAT	4	26	121255	121280	SSC	IGS	rpl32-trnL-UAG
Desmidorchis	D. adenensis	63	p1	T	14	14	121267	121280	SSC	IGS	rpl32-trnL-UAG
Desmidorchis	D. adenensis	15	p1	T	11	11	18778	18788	LSC	CDS	rpoC2
Desmidorchis	D. adenensis	16	p2	AT	5	10	20133	20142	LSC	CDS	rpoC2
Desmidorchis	D. adenensis	69	p1	T	10	10	130521	130530	SSC	CDS	rps15
Desmidorchis	D. adenensis	6	p1	A	12	12	7355	7366	LSC	IGS	rps16-trnQ-UUG
Desmidorchis	D. adenensis	49	p1	T	16	16	82494	82509	LSC	IGS	rps8-rpl14
Desmidorchis	D. adenensis	76	p1	T	15	15	141868	141882	IRA	IGS	rrn23-trnA-UGC
Desmidorchis	D. adenensis	54	p1	A	15	15	106127	106141	IRB	IGS	trnA-UGC-rrn23
Desmidorchis	D. adenensis	21	p2	TA	5	10	31964	31973	LSC	IGS	trnE-UUC-trnT-GGU
Desmidorchis	D. adenensis	22	p2	TA	5	10	32590	32599	LSC	IGS	trnE-UUC-trnT-GGU
Desmidorchis	D. adenensis	33	p1	T	12	12	49917	49928	LSC	IGS	trnF-GAA-ndhJ
Desmidorchis	D. adenensis	26	p1	T	15	15	37805	37819	LSC	IGS	trnG-GCC-trnfM-CAU
Desmidorchis	D. adenensis	11	p1	T	13	13	9996	10008	LSC	IGS	trnG-UCC-trnR-UCU
Desmidorchis	D. adenensis	1	p3	ATA	4	12	141	152	LSC	IGS	trnH-GUG-psbA
Desmidorchis	D. adenensis	2	p1	A	12	12	155	166	LSC	IGS	trnH-GUG-psbA
Desmidorchis	D. adenensis	3	p1	A	20	20	4786	4805	LSC	IGS	trnK-UUU-rps16
Desmidorchis	D. adenensis	4	p1	T	16	16	4824	4839	LSC	IGS	trnK-UUU-rps16
Desmidorchis	D. adenensis	36	p1	T	17	17	54538	54554	LSC	IGS	trnM-CAU-atpE
Desmidorchis	D. adenensis	55	p6	AAATTA	4	24	110857	110880	IRB	IGS	trnN-GUU-ycf1
Desmidorchis	D. adenensis	7	p4	TATT	3	12	7702	7713	LSC	IGS	trnQ-UUG-psbK
Desmidorchis	D. adenensis	9	p1	A	11	11	8802	8812	LSC	IGS	trnS-GCU-trnG-UCC
Desmidorchis	D. adenensis	10	p3	CTT	4	12	8843	8854	LSC	IGS	trnS-GCU-trnG-UCC
Desmidorchis	D. adenensis	23	p1	T	11	11	33198	33208	LSC	IGS	trnT-GGU-psbD
Desmidorchis	D. adenensis	31	p4	TTAG	3	12	48358	48369	LSC	IGS	trnT-UGU-trnL-UAA
Desmidorchis	D. adenensis	32	p2	AT	5	10	48635	48644	LSC	IGS	trnT-UGU-trnL-UAA
Desmidorchis	D. adenensis	56	p1	A	16	16	113572	113587	IRB	CDS	ycf1
Desmidorchis	D. adenensis	57	p1	A	13	13	114782	114794	IRB	CDS	ycf1
Desmidorchis	D. adenensis	58	p1	A	10	10	114922	114931	IRB	CDS	ycf1
Desmidorchis	D. adenensis	59	p4	AATG	3	12	115034	115045	IRB	CDS	ycf1
Desmidorchis	D. adenensis	60	p3	TAA	4	12	115448	115459	IRB	CDS	ycf1
Desmidorchis	D. adenensis	70	p3	TTA	4	12	132550	132561	IRA	CDS	ycf1
Desmidorchis	D. adenensis	71	p4	CATT	3	12	132964	132975	IRA	CDS	ycf1
Desmidorchis	D. adenensis	72	p1	T	10	10	133078	133087	IRA	CDS	ycf1
Desmidorchis	D. adenensis	73	p1	T	13	13	133215	133227	IRA	CDS	ycf1
Desmidorchis	D. adenensis	74	p1	T	16	16	134422	134437	IRA	CDS	ycf1
Desmidorchis	D. adenensis	75	p6	TTTTAA	4	24	137126	137149	IRA	IGS	ycf1-trnN-GUU
Desmidorchis	D. adenensis	43	p1	T	10	10	62544	62553	LSC	IGS	ycf4-cemA
Desmidorchis	D. adenensis	42	p1	A	11	11	62207	62217	LSC	IGS+CDS	ycf4-IGS
Desmidorchis	D. arabica	12	p1	A	10	10	11774	11783	LSC	IGS	atpA-atpF
Desmidorchis	D. arabica	36	p1	T	11	11	57122	57132	LSC	IGS	atpB-rbcL
Desmidorchis	D. arabica	14	p1	A	17	17	15519	15535	LSC	IGS	atpI-rps2
Desmidorchis	D. arabica	63	p1	T	11	11	122793	122803	SSC	IGS	ccsA-ndhD
Desmidorchis	D. arabica	17	p4	ATTA	3	12	30601	30612	LSC	IGS+CDS	IGS-psbM
Desmidorchis	D. arabica	51	p3	TTA	4	12	84731	84742	LSC	IGS+CDS	IGS-rps3
Desmidorchis	D. arabica	13	p1	T	13	13	12474	12486	LSC	intron	intron: atpF
Desmidorchis	D. arabica	46	p1	T	10	10	72422	72431	LSC	intron	intron 2: clpP1
Desmidorchis	D. arabica	47	p1	A	10	10	77471	77480	LSC	intron	intron: petB
Desmidorchis	D. arabica	5	p1	A	15	15	5434	5448	LSC	intron	intron: rps16
Desmidorchis	D. arabica	27	p4	CTTT	3	12	44904	44915	LSC	intron	intron 2: ycf3
Desmidorchis	D. arabica	28	p1	T	10	10	45298	45307	LSC	intron	intron 1: ycf3
Desmidorchis	D. arabica	29	p1	A	11	11	45802	45812	LSC	intron	intron 1: ycf3
Desmidorchis	D. arabica	33	p1	A	13	13	52395	52407	LSC	IGS	ndhC-trnV-UAC
Desmidorchis	D. arabica	34	p3	TAT	4	12	53373	53384	LSC	IGS	ndhC-trnV-UAC
Desmidorchis	D. arabica	64	p1	A	10	10	124477	124486	SSC	IGS	ndhD-psaC
Desmidorchis	D. arabica	65	p1	A	10	10	125642	125651	SSC	CDS	ndhG
Desmidorchis	D. arabica	66	p2	AT	5	10	126163	126172	SSC	IGS	ndhG-ndhI
Desmidorchis	D. arabica	67	p2	AT	6	12	126174	126185	SSC	IGS	ndhG-ndhI
Desmidorchis	D. arabica	26	p1	C	12	12	41519	41530	LSC	CDS	psaA
Desmidorchis	D. arabica	40	p1	T	10	10	61415	61424	LSC	IGS	psaI-ycf4
Desmidorchis	D. arabica	24	p1	T	11	11	36555	36565	LSC	IGS	psbC-trnS-UGA
Desmidorchis	D. arabica	43	p1	T	10	10	67042	67051	LSC	IGS	psbE-petL
Desmidorchis	D. arabica	8	p1	T	10	10	8250	8259	LSC	IGS	psbK-psbI
Desmidorchis	D. arabica	18	p1	A	13	13	31146	31158	LSC	IGS	psbM-trnD-GUC
Desmidorchis	D. arabica	19	p1	T	11	11	31243	31253	LSC	IGS	psbM-trnD-GUC
Desmidorchis	D. arabica	37	p1	T	13	13	59020	59032	LSC	IGS	rbcL-accD
Desmidorchis	D. arabica	38	p5	AATAT	3	15	59078	59092	LSC	IGS	rbcL-accD
Desmidorchis	D. arabica	39	p2	AT	5	10	59105	59114	LSC	IGS	rbcL-accD
Desmidorchis	D. arabica	49	p1	A	12	12	83167	83178	LSC	IGS	rpl14-rpl16
Desmidorchis	D. arabica	50	p1	T	10	10	84688	84697	LSC	IGS	rpl16-rps3
Desmidorchis	D. arabica	44	p1	T	12	12	70935	70946	LSC	IGS	rpl20-rps12
Desmidorchis	D. arabica	45	p1	A	10	10	71330	71339	LSC	IGS	rpl20-rps12
Desmidorchis	D. arabica	52	p1	T	11	11	85825	85835	LSC	CDS	rpl22
Desmidorchis	D. arabica	60	p1	T	13	13	120961	120973	SSC	IGS	rpl32-trnL-UAG
Desmidorchis	D. arabica	61	p3	TAT	5	15	121371	121395	SSC	IGS	rpl32-trnL-UAG
Desmidorchis	D. arabica	62	p1	T	10	10	121386	121395	SSC	IGS	rpl32-trnL-UAG
Desmidorchis	D. arabica	15	p1	T	11	11	18718	18728	LSC	CDS	rpoC2
Desmidorchis	D. arabica	16	p2	AT	5	10	20073	20082	LSC	CDS	rpoC2
Desmidorchis	D. arabica	23	p3	TTC	4	12	36332	36343	LSC	CDS	rpoC2
Desmidorchis	D. arabica	68	p1	T	10	10	130634	130643	SSC	CDS	rps15
Desmidorchis	D. arabica	6	p1	A	12	12	7295	7306	LSC	IGS	rps16-trnQ-UUG
Desmidorchis	D. arabica	48	p1	T	16	16	82595	82610	LSC	IGS	rps8-rpl14
Desmidorchis	D. arabica	75	p1	T	15	15	141996	142010	IRa	IGS	rrn23-trnA-UGC
Desmidorchis	D. arabica	53	p1	A	15	15	106228	106242	IRb	IGS	trnA-UGC-rrn23
Desmidorchis	D. arabica	20	p2	TA	5	10	31887	31896	LSC	IGS	trnE-UUC-trnT-GGU
Desmidorchis	D. arabica	21	p2	TA	5	10	32513	32522	LSC	IGS	trnE-UUC-trnT-GGU
Desmidorchis	D. arabica	32	p1	T	12	12	49816	49827	LSC	IGS	trnF-GAA-ndhJ
Desmidorchis	D. arabica	25	p1	T	14	14	37707	37720	LSC	IGS	trnG-GCC-trnfM-CAU
Desmidorchis	D. arabica	11	p1	T	13	13	9935	9947	LSC	IGS	trnG-UCC-trnR-UCU
Desmidorchis	D. arabica	1	p3	ATA	4	12	141	152	LSC	IGS	trnH-GUG-psbA
Desmidorchis	D. arabica	2	p1	A	11	11	155	165	LSC	IGS	trnH-GUG-psbA
Desmidorchis	D. arabica	3	p1	A	10	10	4572	4581	LSC	IGS	trnK-UUU-rps16
Desmidorchis	D. arabica	4	p1	A	10	10	4786	4795	LSC	IGS	trnK-UUU-rps16
Desmidorchis	D. arabica	35	p1	T	17	17	54712	54728	LSC	IGS	trnM-CAU-atpE
Desmidorchis	D. arabica	54	p6	AAATTA	3	18	110943	110960	IRb	IGS	trnN-GUU-ycf1
Desmidorchis	D. arabica	7	p4	TATT	3	12	7641	7652	LSC	IGS	trnQ-UUG-psbK
Desmidorchis	D. arabica	9	p1	A	11	11	8741	8751	LSC	IGS	trnS-GCU-trnG-UCC
Desmidorchis	D. arabica	10	p3	CTT	4	12	8782	8793	LSC	IGS	trnS-GCU-trnG-UCC
Desmidorchis	D. arabica	22	p1	T	11	11	33100	33110	LSC	IGS	trnT-GGU-psbD
Desmidorchis	D. arabica	30	p4	TTAG	3	12	48257	48268	LSC	IGS	trnT-UGU-trnL-UAA
Desmidorchis	D. arabica	31	p2	AT	5	10	48534	48543	LSC	IGS	trnT-UGU-trnL-UAA
Desmidorchis	D. arabica	55	p1	A	16	16	113688	113703	IRb	CDS	ycf1
Desmidorchis	D. arabica	56	p1	A	13	13	114892	114904	IRb	CDS	ycf1
Desmidorchis	D. arabica	57	p1	A	10	10	115032	115041	IRb	CDS	ycf1
Desmidorchis	D. arabica	58	p4	AATG	3	12	115144	115155	IRb	CDS	ycf1
Desmidorchis	D. arabica	59	p3	TAA	4	12	115558	115569	IRb	CDS	ycf1
Desmidorchis	D. arabica	69	p3	TTA	4	12	132669	132680	IRa	CDS	ycf1
Desmidorchis	D. arabica	70	p4	CATT	3	12	133083	133094	IRa	CDS	ycf1
Desmidorchis	D. arabica	71	p1	T	10	10	133197	133206	IRa	CDS	ycf1
Desmidorchis	D. arabica	72	p1	T	13	13	133334	133346	IRa	CDS	ycf1
Desmidorchis	D. arabica	73	p1	T	16	16	134535	134550	IRa	CDS	ycf1
Desmidorchis	D. arabica	74	p6	AATTTT	3	18	137273	137290	IRa	IGS	ycf1-trnN-GUU
Desmidorchis	D. arabica	42	p1	T	10	10	62719	62728	LSC	IGS	ycf4-cemA
Desmidorchis	D. arabica	41	p1	A	11	11	62382	62392	LSC	IGS+CDS	ycf4-IGS
Desmidorchis	D. awdeliana	13	p1	A	10	10	11793	11802	LSC	IGS	atpA-atpF
Desmidorchis	D. awdeliana	38	p1	T	11	11	57147	57157	LSC	IGS	atpB-rbcL
Desmidorchis	D. awdeliana	15	p1	A	17	17	15538	15554	LSC	IGS	atpI-rps2
Desmidorchis	D. awdeliana	64	p1	T	11	11	122971	122981	SSC	IGS	ccsA-ndhD
Desmidorchis	D. awdeliana	18	p4	ATTA	3	12	30620	30631	LSC	IGS+CDS	IGS-psbM
Desmidorchis	D. awdeliana	52	p3	TTA	4	12	84831	84842	LSC	IGS+CDS	IGS-rps3
Desmidorchis	D. awdeliana	14	p1	T	13	13	12493	12505	LSC	intron	intron: atpF
Desmidorchis	D. awdeliana	47	p1	T	10	10	72521	72530	LSC	intron	intron 2: clpP1
Desmidorchis	D. awdeliana	48	p1	A	11	11	77570	77580	LSC	intron	intron: petB
Desmidorchis	D. awdeliana	6	p1	A	15	15	5452	5466	LSC	intron	intron: rps16
Desmidorchis	D. awdeliana	28	p4	CTTT	3	12	44928	44939	LSC	intron	intron 2: ycf3
Desmidorchis	D. awdeliana	29	p1	T	10	10	45322	45331	LSC	intron	intron 1: ycf3
Desmidorchis	D. awdeliana	30	p1	A	11	11	45826	45836	LSC	intron	intron 1: ycf3
Desmidorchis	D. awdeliana	35	p1	A	13	13	52420	52432	LSC	IGS	ndhC-trnV-UAC
Desmidorchis	D. awdeliana	36	p3	TAT	4	12	53398	53409	LSC	IGS	ndhC-trnV-UAC
Desmidorchis	D. awdeliana	65	p1	A	10	10	124655	124664	SSC	IGS	ndhD-psaC
Desmidorchis	D. awdeliana	66	p1	A	10	10	125820	125829	SSC	CDS	ndhG
Desmidorchis	D. awdeliana	67	p2	AT	5	10	126341	126350	SSC	IGS	ndhG-ndhI
Desmidorchis	D. awdeliana	68	p2	AT	6	12	126352	126363	SSC	IGS	ndhG-ndhI
Desmidorchis	D. awdeliana	27	p1	C	12	12	41533	41544	LSC	CDS	psaA
Desmidorchis	D. awdeliana	41	p1	T	10	10	61514	61523	LSC	IGS	psaI-ycf4
Desmidorchis	D. awdeliana	24	p3	TTC	4	12	36346	36357	LSC	CDS	psbC
Desmidorchis	D. awdeliana	25	p1	T	11	11	36569	36579	LSC	IGS	psbC-trnS-UGA
Desmidorchis	D. awdeliana	44	p1	T	10	10	67141	67150	LSC	IGS	psbE-petL
Desmidorchis	D. awdeliana	9	p1	T	10	10	8269	8278	LSC	IGS	psbK-psbI
Desmidorchis	D. awdeliana	19	p1	A	13	13	31165	31177	LSC	IGS	psbM-trnD-GUC
Desmidorchis	D. awdeliana	20	p1	T	11	11	31262	31272	LSC	IGS	psbM-trnD-GUC
Desmidorchis	D. awdeliana	39	p1	T	13	13	59049	59061	LSC	IGS	rbcL-accD
Desmidorchis	D. awdeliana	40	p2	AT	5	10	59129	59138	LSC	IGS	rbcL-accD
Desmidorchis	D. awdeliana	50	p1	A	12	12	83267	83278	LSC	IGS	rpl14-rpl16
Desmidorchis	D. awdeliana	51	p1	T	10	10	84788	84797	LSC	IGS	rpl16-rps3
Desmidorchis	D. awdeliana	45	p1	T	12	12	71034	71045	LSC	IGS	rpl20-rps12
Desmidorchis	D. awdeliana	46	p1	A	10	10	71429	71438	LSC	IGS	rpl20-rps12
Desmidorchis	D. awdeliana	53	p1	T	11	11	85925	85935	LSC	CDS	rpl22
Desmidorchis	D. awdeliana	61	p1	T	13	13	121139	121151	SSC	IGS	rpl32-trnL-UAG
Desmidorchis	D. awdeliana	62	P3	TAT	5	15	121549	121564	SSC	IGS	rpl32-trnL-UAG
Desmidorchis	D. awdeliana	63	P1	T	10	10	121564	121573	SSC	IGS	rpl32-trnL-UAG
Desmidorchis	D. awdeliana	16	p1	T	11	11	18737	18747	LSC	CDS	rpoC2
Desmidorchis	D. awdeliana	17	p2	AT	5	10	20092	20101	LSC	CDS	rpoC2
Desmidorchis	D. awdeliana	69	p1	T	10	10	130812	130821	SSC	CDS	rps15
Desmidorchis	D. awdeliana	7	p1	A	12	12	7313	7324	LSC	IGS	rps16-trnQ-UUG
Desmidorchis	D. awdeliana	49	p1	T	16	16	82695	82710	LSC	IGS	rps8-rpl14
Desmidorchis	D. awdeliana	76	p1	T	15	15	142252	142266	IRA	IGS	rrn23-trnA-UGC
Desmidorchis	D. awdeliana	54	p1	A	15	15	106328	106342	IRB	IGS	trnA-UGC-rrn23
Desmidorchis	D. awdeliana	21	p2	TA	5	10	31906	31915	LSC	IGS	trnE-UUC-trnT-GGU
Desmidorchis	D. awdeliana	22	p2	TA	5	10	32532	32541	LSC	IGS	trnE-UUC-trnT-GGU
Desmidorchis	D. awdeliana	33	p1	T	12	12	49840	49851	LSC	IGS	trnF-GAA-ndhJ
Desmidorchis	D. awdeliana	34	p1	T	10	10	49912	49921	LSC	IGS	trnF-GAA-ndhJ
Desmidorchis	D. awdeliana	26	p1	T	14	14	37721	37734	LSC	IGS	trnG-GCC-trnfM-CAU
Desmidorchis	D. awdeliana	12	p1	T	13	13	9954	9966	LSC	IGS	trnG-UCC-trnR-UCU
Desmidorchis	D. awdeliana	1	p3	ATA	4	12	141	152	LSC	IGS	trnH-GUG-psbA
Desmidorchis	D. awdeliana	2	p3	ATA	4	12	159	170	LSC	IGS	trnH-GUG-psbA
Desmidorchis	D. awdeliana	3	p1	A	11	11	173	183	LSC	IGS	trnH-GUG-psbA
Desmidorchis	D. awdeliana	4	p1	A	10	10	4590	4599	LSC	IGS	trnK-UUU-rps16
Desmidorchis	D. awdeliana	5	p1	A	10	10	4804	4813	LSC	IGS	trnK-UUU-rps16
Desmidorchis	D. awdeliana	37	p1	T	17	17	54737	54753	LSC	IGS	trnM-CAU-atpE
Desmidorchis	D. awdeliana	55	p6	AAATTA	4	24	111115	111138	IRB	IGS	trnN-GUU-ycf1
Desmidorchis	D. awdeliana	8	p4	TATT	3	12	7660	7671	LSC	IGS	trnQ-UUG-psbK
Desmidorchis	D. awdeliana	10	p1	A	11	11	8760	8770	LSC	IGS	trnS-GCU-trnG-UCC
Desmidorchis	D. awdeliana	11	p3	CTT	4	12	8801	8812	LSC	IGS	trnS-GCU-trnG-UCC
Desmidorchis	D. awdeliana	23	p1	T	11	11	33119	33129	LSC	IGS	trnT-GGU-psbD
Desmidorchis	D. awdeliana	31	p4	TTAG	3	12	48281	48292	LSC	IGS	trnT-UGU-trnL-UAA
Desmidorchis	D. awdeliana	32	p2	AT	5	10	48558	48567	LSC	IGS	trnT-UGU-trnL-UAA
Desmidorchis	D. awdeliana	56	p1	A	16	16	113866	113881	IRB	CDS	ycf1
Desmidorchis	D. awdeliana	57	p1	A	13	13	115070	115082	IRB	CDS	ycf1
Desmidorchis	D. awdeliana	58	p1	A	10	10	115210	115219	IRB	CDS	ycf1
Desmidorchis	D. awdeliana	59	p4	AATG	3	12	115322	115333	IRB	CDS	ycf1
Desmidorchis	D. awdeliana	60	p3	TAA	4	12	115736	115747	IRB	CDS	ycf1
Desmidorchis	D. awdeliana	70	p3	TTA	4	12	132847	132858	IRA	CDS	ycf1
Desmidorchis	D. awdeliana	71	p4	CATT	3	12	133261	133272	IRA	CDS	ycf1
Desmidorchis	D. awdeliana	72	p1	T	10	10	133375	133384	IRA	CDS	ycf1
Desmidorchis	D. awdeliana	73	p1	T	13	13	133512	133524	IRA	CDS	ycf1
Desmidorchis	D. awdeliana	74	p1	T	16	16	134713	134728	IRA	CDS	ycf1
Desmidorchis	D. awdeliana	75	p6	AATTTT	4	24	137451	137474	IRA	IGS	ycf1-trnN-GUU
Desmidorchis	D. awdeliana	43	p1	T	10	10	62818	62827	LSC	IGS	ycf4-cemA
Desmidorchis	D. awdeliana	42	p1	A	11	11	62481	62491	LSC	IGS+CDS	ycf4-IGS
Desmidorchis	D. penicillata	38	p1	T	11	11	56970	56980	LSC	IGS	atpB-rbcL
Desmidorchis	D. penicillata	13	p1	A	16	16	15610	15625	LSC	IGS	atpI-rps2
Desmidorchis	D. penicillata	66	p1	T	10	10	122615	122624	SSC	IGS	ccsA-ndhD
Desmidorchis	D. penicillata	17	p4	ATTA	3	12	30691	30702	LSC	IGS+CDS	IGS-psbM
Desmidorchis	D. penicillata	54	p3	TTA	4	12	84611	84622	LSC	IGS+CDS	IGS-rps3
Desmidorchis	D. penicillata	12	p1	T	13	13	12565	12577	LSC	intron	intron: atpF
Desmidorchis	D. penicillata	49	p1	T	11	11	72300	72310	LSC	intron	intron 2: clpP1
Desmidorchis	D. penicillata	50	p1	A	11	11	77350	77360	LSC	intron	intron: petB
Desmidorchis	D. penicillata	5	p1	A	15	15	5512	5526	LSC	intron	intron: rps16
Desmidorchis	D. penicillata	27	p4	CTTT	3	12	45005	45016	LSC	intron	intron 2: ycf3
Desmidorchis	D. penicillata	28	p1	T	10	10	45399	45408	LSC	intron	intron 1: ycf3
Desmidorchis	D. penicillata	29	p1	A	11	11	45903	45913	LSC	intron	intron 1: ycf3
Desmidorchis	D. penicillata	34	p1	A	12	12	52507	52518	LSC	IGS	ndhC-trnV-UAC
Desmidorchis	D. penicillata	35	p1	T	10	10	53304	53313	LSC	IGS	ndhC-trnV-UAC
Desmidorchis	D. penicillata	36	p3	TAT	4	12	53485	53496	LSC	IGS	ndhC-trnV-UAC
Desmidorchis	D. penicillata	67	p1	A	11	11	124298	124308	SSC	IGS	ndhD-psaC
Desmidorchis	D. penicillata	68	p2	AT	5	10	125984	125993	SSC	IGS	ndhG-ndhI
Desmidorchis	D. penicillata	69	p2	AT	6	12	125995	126006	SSC	IGS	ndhG-ndhI
Desmidorchis	D. penicillata	70	p1	A	10	10	130370	130379	SSC	IGS	ndhH-rps15
Desmidorchis	D. penicillata	16	p1	A	10	10	29498	29507	LSC	IGS	petN-psbM
Desmidorchis	D. penicillata	26	p1	C	12	12	41610	41621	LSC	CDS	psaA
Desmidorchis	D. penicillata	43	p1	T	10	10	61303	61312	LSC	IGS	psaI-ycf4
Desmidorchis	D. penicillata	23	p3	TTC	4	12	36422	36433	LSC	CDS	psbC
Desmidorchis	D. penicillata	24	p1	T	11	11	36645	36655	LSC	IGS	psbC-trnS-UGA
Desmidorchis	D. penicillata	46	p1	T	10	10	66930	66939	LSC	IGS	psbE-petL
Desmidorchis	D. penicillata	8	p1	T	10	10	8341	8350	LSC	IGS	psbK-psbI
Desmidorchis	D. penicillata	18	p1	A	13	13	31236	31248	LSC	IGS	psbM-trnD-GUC
Desmidorchis	D. penicillata	19	p1	T	11	11	31333	31343	LSC	IGS	psbM-trnD-GUC
Desmidorchis	D. penicillata	39	p1	T	12	12	58868	58879	LSC	IGS	rbcL-accD
Desmidorchis	D. penicillata	40	p5	AATAT	3	15	58925	58939	LSC	IGS	rbcL-accD
Desmidorchis	D. penicillata	41	p2	AT	5	10	58952	58961	LSC	IGS	rbcL-accD
Desmidorchis	D. penicillata	42	p2	AT	6	12	58993	59004	LSC	IGS	rbcL-accD
Desmidorchis	D. penicillata	52	p1	A	12	12	83047	83058	LSC	IGS	rpl14-rpl16
Desmidorchis	D. penicillata	53	p1	T	10	10	84568	84577	LSC	IGS	rpl16-rps3
Desmidorchis	D. penicillata	47	p1	T	12	12	70823	70834	LSC	IGS	rpl20-rps12
Desmidorchis	D. penicillata	48	p1	A	10	10	71208	71217	LSC	IGS	rpl20-rps12
Desmidorchis	D. penicillata	55	p1	T	11	11	85705	85715	LSC	CDS	rpl22
Desmidorchis	D. penicillata	63	p1	T	13	13	120779	120791	SSC	IGS	rpl32-trnL-UAG
Desmidorchis	D. penicillata	64	p3	TAT	5	15	121189	121204	SSC	IGS	rpl32-trnL-UAG
Desmidorchis	D. penicillata	65	p1	T	14	14	121204	121217	SSC	IGS	rpl32-trnL-UAG
Desmidorchis	D. penicillata	14	p1	T	11	11	18808	18818	LSC	CDS	rpoC2
Desmidorchis	D. penicillata	15	p2	AT	5	10	20163	20172	LSC	CDS	rpoC2
Desmidorchis	D. penicillata	71	p1	T	10	10	130463	130472	SSC	CDS	rps15
Desmidorchis	D. penicillata	6	p1	A	12	12	7385	7396	LSC	IGS	rps16-trnQ-UUG
Desmidorchis	D. penicillata	51	p1	T	16	16	82475	82490	LSC	IGS	rps8-rpl14
Desmidorchis	D. penicillata	78	p1	T	15	15	141763	141777	IRA	IGS	rrn23-trnA-UGC
Desmidorchis	D. penicillata	56	p1	A	15	15	106108	106122	IRB	IGS	trnA-UGC-rrn23
Desmidorchis	D. penicillata	20	p2	TA	5	10	31977	31986	LSC	IGS	trnE-UUC-trnT-GGU
Desmidorchis	D. penicillata	21	p2	TA	5	10	32603	32612	LSC	IGS	trnE-UUC-trnT-GGU
Desmidorchis	D. penicillata	33	p1	T	13	13	49927	49939	LSC	IGS	trnF-GAA-ndhJ
Desmidorchis	D. penicillata	25	p1	T	15	15	37797	37811	LSC	IGS	trnG-GCC-trnfM-CAU
Desmidorchis	D. penicillata	11	p1	T	13	13	10027	10039	LSC	IGS	trnG-UCC-trnR-UCU
Desmidorchis	D. penicillata	1	p3	ATA	4	12	141	152	LSC	IGS	trnH-GUG-psbA
Desmidorchis	D. penicillata	2	p1	A	12	12	155	166	LSC	IGS	trnH-GUG-psbA
Desmidorchis	D. penicillata	3	p1	A	18	18	4798	4815	LSC	IGS	trnK-UUU-rps16
Desmidorchis	D. penicillata	4	p1	T	18	18	4834	4851	LSC	IGS	trnK-UUU-rps16
Desmidorchis	D. penicillata	37	p1	T	16	16	54549	54564	LSC	IGS	trnM-CAU-atpE
Desmidorchis	D. penicillata	57	p6	AAATTA	4	24	110791	110814	IRB	IGS	trnN-GUU-ycf1
Desmidorchis	D. penicillata	7	p4	TATT	3	12	7732	7743	LSC	IGS	trnQ-UUG-psbK
Desmidorchis	D. penicillata	9	p1	A	12	12	8832	8843	LSC	IGS	trnS-GCU-trnG-UCC
Desmidorchis	D. penicillata	10	p3	CTT	4	12	8874	8885	LSC	IGS	trnS-GCU-trnG-UCC
Desmidorchis	D. penicillata	22	p1	T	11	11	33190	33200	LSC	IGS	trnT-GGU-psbD
Desmidorchis	D. penicillata	31	p4	TTAG	3	12	48368	48379	LSC	IGS	trnT-UGU-trnL-UAA
Desmidorchis	D. penicillata	32	p2	AT	5	10	48645	48654	LSC	IGS	trnT-UGU-trnL-UAA
Desmidorchis	D. penicillata	58	p1	A	16	16	113506	113521	IRB	CDS	ycf1
Desmidorchis	D. penicillata	59	p1	A	13	13	114716	114728	IRB	CDS	ycf1
Desmidorchis	D. penicillata	60	p1	A	10	10	114856	114865	IRB	CDS	ycf1
Desmidorchis	D. penicillata	61	p4	AATG	3	12	114968	114979	IRB	CDS	ycf1
Desmidorchis	D. penicillata	62	p3	TAA	4	12	115382	115393	IRB	CDS	ycf1
Desmidorchis	D. penicillata	72	p3	TTA	4	12	132492	132503	IRA	CDS	ycf1
Desmidorchis	D. penicillata	73	p4	CATT	3	12	132906	132917	IRA	CDS	ycf1
Desmidorchis	D. penicillata	74	p1	T	10	10	133020	133029	IRA	CDS	ycf1
Desmidorchis	D. penicillata	75	p1	T	13	13	133157	133169	IRA	CDS	ycf1
Desmidorchis	D. penicillata	76	p1	T	16	16	134364	134379	IRA	CDS	ycf1
Desmidorchis	D. penicillata	77	p6	TTTTAA	4	24	137068	137091	IRA	IGS	ycf1-trnN-GUU
Desmidorchis	D. penicillata	30	p1	T	10	10	46494	46503	LSC	IGS	ycf3-trnS-GGA
Desmidorchis	D. penicillata	45	p1	T	10	10	62607	62616	LSC	IGS	ycf4-cemA
Desmidorchis	D. penicillata	44	p1	A	11	11	62270	62280	LSC	IGS+CDS	ycf4-IGS
Desmidorchis	D. retrospiciens	39	p1	T	11	11	56916	56926	LSC	IGS	atpB-rbcL
Desmidorchis	D. retrospiciens	13	p1	A	17	17	15563	15579	LSC	IGS	atpI-rps2
Desmidorchis	D. retrospiciens	66	p1	T	12	12	122600	122611	SSC	IGS	ccsA-ndhD
Desmidorchis	D. retrospiciens	18	p4	ATTA	3	12	30652	30663	LSC	IGS+CDS	IGS-psbM
Desmidorchis	D. retrospiciens	54	p3	TTA	4	12	84494	84505	LSC	IGS+CDS	IGS-rps3
Desmidorchis	D. retrospiciens	12	p1	T	13	13	12518	12530	LSC	intron	intron: atpF
Desmidorchis	D. retrospiciens	49	p1	T	12	12	72238	72249	LSC	intron	intron 2: clpP1
Desmidorchis	D. retrospiciens	50	p1	A	10	10	77289	77298	LSC	intron	intron: petB
Desmidorchis	D. retrospiciens	5	p1	A	14	14	5499	5512	LSC	intron	intron: rps16
Desmidorchis	D. retrospiciens	28	p4	CTTT	3	12	44942	44953	LSC	intron	intron 2: ycf3
Desmidorchis	D. retrospiciens	29	p1	T	10	10	45336	45345	LSC	intron	intron 1: ycf3
Desmidorchis	D. retrospiciens	30	p1	A	11	11	45840	45850	LSC	intron	intron 1: ycf3
Desmidorchis	D. retrospiciens	34	p1	A	13	13	52436	52448	LSC	IGS	ndhC-trnV-UAC
Desmidorchis	D. retrospiciens	35	p1	T	10	10	53234	53243	LSC	IGS	ndhC-trnV-UAC
Desmidorchis	D. retrospiciens	36	p3	TAT	4	12	53415	53426	LSC	IGS	ndhC-trnV-UAC
Desmidorchis	D. retrospiciens	37	p3	TAT	4	12	53443	53454	LSC	IGS	ndhC-trnV-UAC
Desmidorchis	D. retrospiciens	67	p1	A	11	11	124285	124295	SSC	IGS	ndhD-psaC
Desmidorchis	D. retrospiciens	68	p2	AT	5	10	125971	125980	SSC	IGS	ndhG-ndhI
Desmidorchis	D. retrospiciens	69	p2	AT	6	12	125982	125993	SSC	IGS	ndhG-ndhI
Desmidorchis	D. retrospiciens	17	p1	A	10	10	29458	29467	LSC	IGS	petN-psbM
Desmidorchis	D. retrospiciens	27	p1	C	12	12	41557	41568	LSC	CDS	psaA
Desmidorchis	D. retrospiciens	43	p1	T	10	10	61209	61218	LSC	IGS	psaI-ycf4
Desmidorchis	D. retrospiciens	24	p3	TTC	4	12	36383	36394	LSC	CDS	psbC
Desmidorchis	D. retrospiciens	25	p1	T	11	11	36606	36616	LSC	IGS	psbC-trnS-UGA
Desmidorchis	D. retrospiciens	46	p1	T	10	10	66857	66866	LSC	IGS	psbE-petL
Desmidorchis	D. retrospiciens	8	p1	T	10	10	8314	8323	LSC	IGS	psbK-psbI
Desmidorchis	D. retrospiciens	19	p1	A	13	13	31197	31209	LSC	IGS	psbM-trnD-GUC
Desmidorchis	D. retrospiciens	20	p1	T	11	11	31294	31304	LSC	IGS	psbM-trnD-GUC
Desmidorchis	D. retrospiciens	40	p1	T	13	13	58814	58826	LSC	IGS	rbcL-accD
Desmidorchis	D. retrospiciens	41	p5	AATAT	3	15	58872	58886	LSC	IGS	rbcL-accD
Desmidorchis	D. retrospiciens	42	p2	AT	5	10	58899	58908	LSC	IGS	rbcL-accD
Desmidorchis	D. retrospiciens	52	p1	A	12	12	82930	82941	LSC	IGS	rpl14-rpl16
Desmidorchis	D. retrospiciens	53	p1	T	10	10	84451	84460	LSC	IGS	rpl16-rps3
Desmidorchis	D. retrospiciens	47	p1	T	13	13	70750	70762	LSC	IGS	rpl20-rps12
Desmidorchis	D. retrospiciens	48	p1	A	10	10	71146	71155	LSC	IGS	rpl20-rps12
Desmidorchis	D. retrospiciens	55	p1	T	11	11	85588	85598	LSC	CDS	rpl22
Desmidorchis	D. retrospiciens	63	p1	T	13	13	120768	120780	SSC	IGS	rpl32-trnL-UAG
Desmidorchis	D. retrospiciens	64	p3	TAT	4	12	121178	121190	SSC	IGS	rpl32-trnL-UAG
Desmidorchis	D. retrospiciens	65	p1	T	13	13	121190	121202	SSC	IGS	rpl32-trnL-UAG
Desmidorchis	D. retrospiciens	14	p1	C	10	10	18664	18673	LSC	CDS	rpoC2
Desmidorchis	D. retrospiciens	15	p1	T	11	11	18762	18772	LSC	CDS	rpoC2
Desmidorchis	D. retrospiciens	16	p2	AT	5	10	20117	20126	LSC	CDS	rpoC2
Desmidorchis	D. retrospiciens	70	p1	T	10	10	130442	130451	SSC	CDS	rps15
Desmidorchis	D. retrospiciens	6	p1	A	12	12	7358	7369	LSC	IGS	rps16-trnQ-UUG
Desmidorchis	D. retrospiciens	51	p1	T	16	16	82358	82373	LSC	IGS	rps8-rpl14
Desmidorchis	D. retrospiciens	77	p1	T	15	15	142264	142278	IRA	IGS	rrn23-trnA-UGC
Desmidorchis	D. retrospiciens	56	p1	A	15	15	105991	106005	IRB	IGS	trnA-UGC-rrn23
Desmidorchis	D. retrospiciens	21	p2	TA	5	10	31938	31947	LSC	IGS	trnE-UUC-trnT-GGU
Desmidorchis	D. retrospiciens	22	p2	TA	5	10	32564	32573	LSC	IGS	trnE-UUC-trnT-GGU
Desmidorchis	D. retrospiciens	33	p1	T	12	12	49857	49868	LSC	IGS	trnF-GAA-ndhJ
Desmidorchis	D. retrospiciens	26	p1	T	13	13	37746	37758	LSC	IGS	trnG-GCC-trnfM-CAU
Desmidorchis	D. retrospiciens	1	p3	ATA	4	12	141	152	LSC	IGS	trnH-GUG-psbA
Desmidorchis	D. retrospiciens	2	p1	A	12	12	155	166	LSC	IGS	trnH-GUG-psbA
Desmidorchis	D. retrospiciens	3	p1	A	18	18	4786	4803	LSC	IGS	trnK-UUU-rps16
Desmidorchis	D. retrospiciens	4	p1	T	16	16	4822	4837	LSC	IGS	trnK-UUU-rps16
Desmidorchis	D. retrospiciens	38	p1	T	16	16	54507	54522	LSC	IGS	trnM-CAU-atpE
Desmidorchis	D. retrospiciens	57	p6	AAATTA	3	18	110786	110803	IRB	IGS	trnN-GUU-ycf1
Desmidorchis	D. retrospiciens	7	p4	TATT	3	12	7705	7716	LSC	IGS	trnQ-UUG-psbK
Desmidorchis	D. retrospiciens	9	p1	A	11	11	8786	8796	LSC	IGS	trnS-GCU-trnG-UCC
Desmidorchis	D. retrospiciens	10	p3	CTT	4	12	8827	8838	LSC	IGS	trnS-GCU-trnG-UCC
Desmidorchis	D. retrospiciens	11	p1	T	13	13	9980	9992	LSC	IGS	trnS-GCU-trnG-UCC
Desmidorchis	D. retrospiciens	23	p1	T	11	11	33151	33161	LSC	IGS	trnT-GGU-psbD
Desmidorchis	D. retrospiciens	31	p4	TTAG	3	12	48298	48309	LSC	IGS	trnT-UGU-trnL-UAA
Desmidorchis	D. retrospiciens	32	p2	AT	5	10	48575	48584	LSC	IGS	trnT-UGU-trnL-UAA
Desmidorchis	D. retrospiciens	58	p1	A	16	16	113495	113510	IRB	CDS	ycf1
Desmidorchis	D. retrospiciens	59	p1	A	13	13	114705	114717	IRB	CDS	ycf1
Desmidorchis	D. retrospiciens	60	p1	A	10	10	114845	114854	IRB	CDS	ycf1
Desmidorchis	D. retrospiciens	61	p4	AATG	3	12	114957	114968	IRB	CDS	ycf1
Desmidorchis	D. retrospiciens	62	p3	TAA	4	12	115371	115382	IRB	CDS	ycf1
Desmidorchis	D. retrospiciens	71	p3	TTA	4	12	132471	132482	IRA	CDS	ycf1
Desmidorchis	D. retrospiciens	72	p4	CATT	3	12	132885	132896	IRA	CDS	ycf1
Desmidorchis	D. retrospiciens	73	p1	T	10	10	132999	133008	IRA	CDS	ycf1
Desmidorchis	D. retrospiciens	74	p1	T	13	13	133136	133148	IRA	CDS	ycf1
Desmidorchis	D. retrospiciens	75	p1	T	16	16	134343	134358	IRA	CDS	ycf1
Desmidorchis	D. retrospiciens	76	p6	TTTTAA	3	18	137047	137064	IRA	IGS	ycf1-trnN-GUU
Desmidorchis	D. retrospiciens	45	p1	T	10	10	62534	62543	LSC	IGS	ycf4-cemA
Desmidorchis	D. retrospiciens	44	p1	A	11	11	62198	62208	LSC	IGS+CDS	ycf4-IGS
Duvalia	Du. velutina	38	p3	AAT	4	12	60826	60837	LSC	IGS	accD-psaI
Duvalia	Du. velutina	13	p1	A	10	10	11710	11719	LSC	IGS	atpA-atpF
Duvalia	Du. velutina	15	p1	A	14	14	15423	15436	LSC	IGS	atpI-rps2
Duvalia	Du. velutina	64	p1	T	11	11	121536	121546	SSC	CDS	ccsA
Duvalia	Du. velutina	19	p4	ATTA	3	12	30545	30556	LSC	IGS+CDS	IGS-psbM
Duvalia	Du. velutina	52	p3	TTA	4	12	84231	84242	LSC	IGS+CDS	IGS-rps3
Duvalia	Du. velutina	14	p1	T	12	12	12410	12421	LSC	intron	intron: atpF
Duvalia	Du. velutina	45	p1	T	15	15	71973	71987	LSC	intron	intron 2: clpP1
Duvalia	Du. velutina	46	p6	TATACA	3	18	76842	76859	LSC	intron	intron: petB
Duvalia	Du. velutina	47	p1	A	11	11	77015	77025	LSC	intron	intron: petB
Duvalia	Du. velutina	54	p1	A	10	10	99300	99309	IRB	intron	intron: rps12
Duvalia	Du. velutina	76	p1	T	10	10	147439	147448	IRA	intron	intron: rps12
Duvalia	Du. velutina	5	p1	A	12	12	5437	5448	LSC	intron	intron: rps16
Duvalia	Du. velutina	11	p1	T	10	10	9593	9602	LSC	intron	intron: trnG-UCC
Duvalia	Du. velutina	27	p4	CTTT	3	12	44813	44824	LSC	intron	intron 2: ycf3
Duvalia	Du. velutina	28	p1	A	20	20	45710	45729	LSC	intron	intron 1: ycf3
Duvalia	Du. velutina	31	p1	A	13	13	52308	52320	LSC	IGS	ndhC-trnV-UAC
Duvalia	Du. velutina	32	p3	TAT	4	12	53293	53304	LSC	IGS	ndhC-trnV-UAC
Duvalia	Du. velutina	33	p3	TAT	4	12	53316	53327	LSC	IGS	ndhC-trnV-UAC
Duvalia	Du. velutina	65	p1	A	11	11	123638	123648	SSC	IGS	ndhD-psaC
Duvalia	Du. velutina	66	p2	AT	5	10	125324	125333	SSC	IGS	ndhG-ndhI
Duvalia	Du. velutina	67	p2	AT	7	14	125335	125348	SSC	IGS	ndhG-ndhI
Duvalia	Du. velutina	68	p1	T	10	10	125628	125637	SSC	IGS	ndhG-ndhI
Duvalia	Du. velutina	69	p1	A	15	15	129704	129718	SSC	IGS	ndhH-rps15
Duvalia	Du. velutina	40	p1	T	12	12	64717	64728	LSC	IGS	petA-psbJ
Duvalia	Du. velutina	48	p1	A	10	10	79405	79414	LSC	IGS	petD-rpoA
Duvalia	Du. velutina	18	p1	A	10	10	29350	29359	LSC	IGS	petN-psbM
Duvalia	Du. velutina	26	p1	C	12	12	41438	41449	LSC	CDS	psaA
Duvalia	Du. velutina	39	p1	T	11	11	60996	61006	LSC	IGS	psaI-ycf4
Duvalia	Du. velutina	1	p1	A	11	11	1574	1584	LSC	IGS	psbA-trnk-UUU
Duvalia	Du. velutina	24	p3	TTC	4	12	36242	36253	LSC	CDS	psbC
Duvalia	Du. velutina	25	p1	T	13	13	36465	36477	LSC	IGS	psbC-trnS-UGA
Duvalia	Du. velutina	41	p1	A	12	12	66635	66646	LSC	IGS	psbE-petL
Duvalia	Du. velutina	8	p1	T	11	11	8221	8231	LSC	IGS	psbK-psbI
Duvalia	Du. velutina	20	p1	A	13	13	31096	31108	LSC	IGS	psbM-trnD-GUC
Duvalia	Du. velutina	21	p1	T	11	11	31193	31203	LSC	IGS	psbM-trnD-GUC
Duvalia	Du. velutina	35	p1	T	13	13	58651	58663	LSC	IGS	rbcL-accD
Duvalia	Du. velutina	36	p3	TTA	4	12	58699	58710	LSC	IGS	rbcL-accD
Duvalia	Du. velutina	37	p1	T	10	10	58847	58856	LSC	IGS	rbcL-accD
Duvalia	Du. velutina	50	p1	A	10	10	82668	82677	LSC	IGS	rpl14-rpl16
Duvalia	Du. velutina	51	p1	T	11	11	84187	84197	LSC	IGS	rpl16-rps3
Duvalia	Du. velutina	42	p6	CCAGAA	3	18	69654	69671	LSC	IGS	rpl20-rps12
Duvalia	Du. velutina	43	p1	T	11	11	70451	70461	LSC	IGS	rpl20-rps12
Duvalia	Du. velutina	53	p1	T	11	11	85325	85335	LSC	CDS	rpl22
Duvalia	Du. velutina	61	p1	A	11	11	119985	119995	SSC	IGS	rpl32-trnL-UAG
Duvalia	Du. velutina	62	p1	T	14	14	120097	120110	SSC	IGS	rpl32-trnL-UAG
Duvalia	Du. velutina	63	p1	T	14	14	120548	120561	SSC	IGS	rpl32-trnL-UAG
Duvalia	Du. velutina	16	p1	T	11	11	18604	18614	LSC	CDS	rpoC2
Duvalia	Du. velutina	17	p2	AT	5	10	19959	19968	LSC	CDS	rpoC2
Duvalia	Du. velutina	6	p1	A	10	10	7273	7282	LSC	IGS	rps16-trnQ-UUG
Duvalia	Du. velutina	44	p4	TAAA	3	12	70876	70887	LSC	CDS	rps18
Duvalia	Du. velutina	49	p1	T	12	12	82100	82111	LSC	IGS	rps8-rpl14
Duvalia	Du. velutina	22	p2	TA	5	10	32415	32424	LSC	IGS	trnE-UUC-trnT-GGU
Duvalia	Du. velutina	30	p1	T	10	10	49731	49740	LSC	IGS	trnF-GAA-ndhJ
Duvalia	Du. velutina	12	p1	T	15	15	9869	9883	LSC	IGS	trnG-UCC-trnR-UCU
Duvalia	Du. velutina	2	p1	A	13	13	4510	4522	LSC	IGS	trnK-UUU-rps16
Duvalia	Du. velutina	3	p1	A	13	13	4733	4745	LSC	IGS	trnK-UUU-rps16
Duvalia	Du. velutina	4	p1	T	11	11	4764	4774	LSC	IGS	trnK-UUU-rps16
Duvalia	Du. velutina	34	p1	T	15	15	54370	54384	LSC	IGS	trnM-CAU-atpE
Duvalia	Du. velutina	55	p1	A	14	14	110331	110344	IRB	IGS	trnN-GUU-ycf1
Duvalia	Du. velutina	7	p4	TATT	3	12	7612	7623	LSC	IGS	trnQ-UUG-psbK
Duvalia	Du. velutina	9	p3	CTT	4	12	8714	8725	LSC	IGS	trnS-GCU-trnG-UCC
Duvalia	Du. velutina	10	p1	A	10	10	8828	8837	LSC	IGS	trnS-GCU-trnG-UCC
Duvalia	Du. velutina	23	p1	T	12	12	33009	33020	LSC	IGS	trnT-GGU-psbD
Duvalia	Du. velutina	29	p2	AT	5	10	48447	48456	LSC	IGS	trnT-UGU-trnL-UAA
Duvalia	Du. velutina	56	p1	A	16	16	113030	113045	IRB	CDS	ycf1
Duvalia	Du. velutina	57	p1	A	13	13	114240	114252	IRB	CDS	ycf1
Duvalia	Du. velutina	58	p1	A	10	10	114380	114389	IRB	CDS	ycf1
Duvalia	Du. velutina	59	p4	AATG	3	12	114492	114503	IRB	CDS	ycf1
Duvalia	Du. velutina	60	p3	TAA	6	18	114906	114923	IRB	CDS	ycf1
Duvalia	Du. velutina	70	p3	TTA	6	18	131825	131842	IRA	CDS	ycf1
Duvalia	Du. velutina	71	p4	CATT	3	12	132245	132256	IRA	CDS	ycf1
Duvalia	Du. velutina	72	p1	T	10	10	132359	132368	IRA	CDS	ycf1
Duvalia	Du. velutina	73	p1	T	13	13	132496	132508	IRA	CDS	ycf1
Duvalia	Du. velutina	74	p1	T	16	16	133703	133718	IRA	CDS	ycf1
Duvalia	Du. velutina	75	p1	T	14	14	136404	136417	IRA	IGS	ycf1-trnN-GUU
Huernia	H. keniensis	49	p1	A	16	16	112011	112026	IRb	CDS	ycf1
Huernia	H. keniensis	50	p1	A	13	13	113212	113224	IRb	CDS	ycf1
Huernia	H. keniensis	51	p1	A	10	10	113316	113325	IRb	CDS	ycf1
Huernia	H. keniensis	52	p4	AATG	3	12	113428	113439	IRb	CDS	ycf1
Huernia	H. keniensis	53	p3	TAA	4	12	113842	113853	IRb	CDS	ycf1
Huernia	H. keniensis	33	p3	AAT	4	12	60112	60123	LSC	IGS	accD-psaI
Huernia	H. keniensis	9	p1	A	11	11	11733	11743	LSC	IGS	atpA-atpF
Huernia	H. keniensis	31	p1	T	12	12	56120	56131	LSC	IGS	atpB-rbcL
Huernia	H. keniensis	11	p1	A	11	11	15473	15483	LSC	IGS	atpI-rps2
Huernia	H. keniensis	59	p1	T	12	12	121094	121105	SSC	IGS	ccsA-ndhD
Huernia	H. keniensis	15	p4	AATT	3	12	30573	30584	LSC	IGS+CDS	IGS-psbM
Huernia	H. keniensis	46	P3	TTA	4	12	83517	83528	LSC	IGS+CDS	IGS-rps3
Huernia	H. keniensis	10	p1	T	11	11	12434	12444	LSC	intron	intron: atpF
Huernia	H. keniensis	41	p1	T	11	11	71286	71296	LSC	intron	intron 2: clpP1
Huernia	H. keniensis	63	p1	T	10	10	126244	126253	SSC	intron	intron: ndhA
Huernia	H. keniensis	42	p1	A	10	10	76301	76310	LSC	intron	intron: petB
Huernia	H. keniensis	3	p1	A	12	12	5411	5422	LSC	intron	intron: rps16
Huernia	H. keniensis	8	p1	T	10	10	9633	9642	LSC	intron	intron: trnG-UCC
Huernia	H. keniensis	24	p4	CTTT	3	12	44810	44821	LSC	intron	intron 2: ycf3
Huernia	H. keniensis	25	p1	A	15	15	45713	45727	LSC	intron	intron 1: ycf3
Huernia	H. keniensis	29	p3	TAT	4	12	52641	52652	LSC	IGS	ndhC-trnV-UAC
Huernia	H. keniensis	60	p1	A	12	12	122779	122790	SSC	IGS	ndhD-psaC
Huernia	H. keniensis	54	p1	A	12	12	115797	115808	SSC	CDS	ndhF
Huernia	H. keniensis	55	p1	T	10	10	118207	118216	SSC	IGS	ndhF-rpl32
Huernia	H. keniensis	61	p1	A	10	10	124274	124283	SSC	CDS	ndhG
Huernia	H. keniensis	62	p2	AT	6	12	124496	124507	SSC	IGS	ndhG-ndhI
Huernia	H. keniensis	64	p1	A	10	10	128862	128871	SSC	IGS	ndhH-rps15
Huernia	H. keniensis	14	p1	A	11	11	29394	29404	LSC	IGS	petN-psbM
Huernia	H. keniensis	23	p1	C	13	13	41457	41469	LSC	CDS	psaA
Huernia	H. keniensis	34	p1	T	10	10	60282	60291	LSC	IGS	psaI-ycf4
Huernia	H. keniensis	22	p3	TTC	4	12	36252	36263	LSC	CDS	psbC
Huernia	H. keniensis	37	p1	A	10	10	65920	65929	LSC	IGS	psbE-petL
Huernia	H. keniensis	6	p1	T	10	10	8237	8246	LSC	IGS	psbK-psbI
Huernia	H. keniensis	16	p1	A	14	14	31120	31242	LSC	IGS	psbM-trnD-GUC
Huernia	H. keniensis	17	p1	T	14	14	31218	31231	LSC	IGS	psbM-trnD-GUC
Huernia	H. keniensis	18	p1	G	11	11	31231	31242	LSC	IGS	psbM-trnD-GUC
Huernia	H. keniensis	32	p1	T	15	15	58000	58014	LSC	IGS	rbcL-accD
Huernia	H. keniensis	44	p1	A	14	14	81923	81936	LSC	IGS	rpl14-rpl16
Huernia	H. keniensis	45	P1	T	10	10	83474	83483	LSC	IGS	rpl16-rps3
Huernia	H. keniensis	39	p1	T	11	11	69770	69780	LSC	IGS	rpl20-rps12
Huernia	H. keniensis	40	p4	TAAA	3	12	70178	70189	LSC	IGS	rpl20-rps12
Huernia	H. keniensis	47	p1	T	11	11	84611	84621	LSC	CDS	rpl22
Huernia	H. keniensis	56	p6	TAAGTA	3	18	118963	118980	SSC	IGS	rpl32-trnL-UAG
Huernia	H. keniensis	57	p1	T	13	13	119235	119247	SSC	IGS	rpl32-trnL-UAG
Huernia	H. keniensis	58	p1	T	10	10	119377	119386	SSC	IGS	rpl32-trnL-UAG
Huernia	H. keniensis	12	p1	T	11	11	18657	18667	LSC	CDS	rpoC2
Huernia	H. keniensis	13	p2	AT	5	10	20012	20021	LSC	CDS	rpoC2
Huernia	H. keniensis	4	p1	A	14	14	7280	7293	LSC	IGS	rps16-trnQ-UUG
Huernia	H. keniensis	38	p6	CCAGAA	3	18	68980	68997	LSC	CDS	rps18
Huernia	H. keniensis	43	p1	T	20	20	81347	81366	LSC	IGS	rps8-rpl14
Huernia	H. keniensis	19	p1	T	12	12	31426	31437	LSC	IGS	trnD-GUC-trnY-GUA
Huernia	H. keniensis	20	p2	TA	5	10	32460	32469	LSC	IGS	trnE-UUC-trnT-GGU
Huernia	H. keniensis	28	p1	T	13	13	49784	49796	LSC	IGS	trnF-GAA-ndhJ
Huernia	H. keniensis	1	p1	A	13	13	4490	4502	LSC	IGS	trnK-UUU-rps16
Huernia	H. keniensis	2	p1	T	18	18	4732	4749	LSC	IGS	trnK-UUU-rps16
Huernia	H. keniensis	30	p1	T	15	15	53713	53727	LSC	IGS	trnM-CAU-atpE
Huernia	H. keniensis	48	p1	A	14	14	109470	109483	IRb	IGS	trnN-GUU-ycf1
Huernia	H. keniensis	5	p4	TATT	3	12	7622	7633	LSC	IGS	trnQ-UUG-psbK
Huernia	H. keniensis	7	p3	CTT	4	12	8749	8760	LSC	IGS	trnS-GCU-trnG-UCC
Huernia	H. keniensis	21	p1	T	10	10	33021	33030	LSC	IGS	trnT-GGU-psbD
Huernia	H. keniensis	26	p4	TTAG	4	16	48163	48178	LSC	IGS	trnT-UGU-trnL-UAA
Huernia	H. keniensis	27	p2	AT	5	10	48444	48453	LSC	IGS	trnT-UGU-trnL-UAA
Huernia	H. keniensis	65	p3	TTA	4	12	130984	130995	IRa	CDS	ycf1
Huernia	H. keniensis	66	p4	CATT	3	12	131398	131409	IRa	CDS	ycf1
Huernia	H. keniensis	67	p1	T	10	10	131512	131521	IRa	CDS	ycf1
Huernia	H. keniensis	68	p1	T	13	13	131613	131625	IRa	CDS	ycf1
Huernia	H. keniensis	69	p1	T	16	16	132811	132826	IRa	CDS	ycf1
Huernia	H. keniensis	70	p1	T	14	14	135354	135367	IRa	IGS	ycf1-trnN-GUU
Huernia	H. keniensis	36	p1	T	10	10	61586	61595	LSC	IGS	ycf4-cemA
Huernia	H. keniensis	35	p1	A	11	11	61249	61259	LSC	IGS+CDS	ycf4-IGS
Monolluma	M. quadrangula	11	p1	A	11	11	11871	11881	LSC	IGS	atpA-atpF
Monolluma	M. quadrangula	37	p1	T	10	10	57006	57015	LSC	IGS	atpB-rbcL
Monolluma	M. quadrangula	13	p1	A	13	13	15616	15628	LSC	IGS	atpI-rps2
Monolluma	M. quadrangula	17	p4	ATTA	3	12	30720	30731	LSC	IGS+CDS	IGS-psbM
Monolluma	M. quadrangula	51	p3	TTA	4	12	84490	84501	LSC	IGS+CDS	IGS-rps3
Monolluma	M. quadrangula	12	p1	T	12	12	12572	12583	LSC	intron	intron: atpF
Monolluma	M. quadrangula	45	p1	T	13	13	72211	72223	LSC	intron	intron 2: clpP1
Monolluma	M. quadrangula	46	p5	TTCAC	3	15	73311	73325	LSC	intron	intron 2: clpP1
Monolluma	M. quadrangula	47	p6	TATACA	3	18	77070	77087	LSC	intron	intron: petB
Monolluma	M. quadrangula	4	p1	A	13	13	5531	5543	LSC	intron	intron: rps16
Monolluma	M. quadrangula	27	p4	CTTT	3	12	45012	45023	LSC	intron	intron 2: ycf3
Monolluma	M. quadrangula	28	p1	A	14	14	45909	45922	LSC	intron	intron 1: ycf3
Monolluma	M. quadrangula	32	p1	A	10	10	52504	52513	LSC	IGS	ndhC-trnV-UAC
Monolluma	M. quadrangula	33	p1	T	10	10	52800	52809	LSC	IGS	ndhC-trnV-UAC
Monolluma	M. quadrangula	34	p3	TAT	4	12	53511	53522	LSC	IGS	ndhC-trnV-UAC
Monolluma	M. quadrangula	35	p3	TAT	4	12	53536	53547	LSC	IGS	ndhC-trnV-UAC
Monolluma	M. quadrangula	61	p1	A	10	10	124077	124086	SSC	IGS	ndhD-psaC
Monolluma	M. quadrangula	62	p1	A	10	10	125570	125579	SSC	IGS	ndhG-ndhI
Monolluma	M. quadrangula	63	p2	AT	5	10	125763	125772	SSC	IGS	ndhG-ndhI
Monolluma	M. quadrangula	64	p2	AT	6	12	125774	125785	SSC	IGS	ndhG-ndhI
Monolluma	M. quadrangula	65	p2	AT	6	12	125795	125806	SSC	IGS	ndhG-ndhI
Monolluma	M. quadrangula	66	p1	A	10	10	130200	130209	SSC	IGS	ndhH-rps15
Monolluma	M. quadrangula	16	p1	A	10	10	29507	29516	LSC	IGS	petN-psbM
Monolluma	M. quadrangula	26	p1	C	12	12	41650	41661	LSC	CDS	psaA
Monolluma	M. quadrangula	39	p1	T	10	10	61235	61244	LSC	IGS	psaI-ycf4
Monolluma	M. quadrangula	42	p1	T	10	10	69074	69083	LSC	IGS	psaJ-rpl33
Monolluma	M. quadrangula	24	p3	TTC	4	12	36463	36474	LSC	CDS	psbC
Monolluma	M. quadrangula	25	p1	T	11	11	36686	36696	LSC	IGS	psbC-trnS-UGA
Monolluma	M. quadrangula	7	p1	T	11	11	8352	8362	LSC	IGS	psbK-psbI
Monolluma	M. quadrangula	18	p1	A	13	13	31265	31277	LSC	IGS	psbM-trnD-GUC
Monolluma	M. quadrangula	19	p1	T	12	12	31362	31374	LSC	IGS	psbM-trnD-GUC
Monolluma	M. quadrangula	20	p1	G	10	10	31374	31383	LSC	IGS	psbM-trnD-GUC
Monolluma	M. quadrangula	38	p1	T	12	12	58884	58895	LSC	IGS	rbcL-accD
Monolluma	M. quadrangula	49	p1	A	12	12	82931	82942	LSC	IGS	rpl14-rpl16
Monolluma	M. quadrangula	50	p1	T	10	10	84447	84456	LSC	IGS	rpl16-rps3
Monolluma	M. quadrangula	43	p1	T	10	10	70696	70705	LSC	IGS	rpl20-rps12
Monolluma	M. quadrangula	44	p4	TAAA	3	12	71104	71115	LSC	IGS	rpl20-rps12
Monolluma	M. quadrangula	52	p1	T	11	11	85584	85594	LSC	CDS	rpl22
Monolluma	M. quadrangula	58	p1	A	10	10	120313	120322	SSC	IGS	rpl32-trnL-UAG
Monolluma	M. quadrangula	59	p1	T	13	13	120524	120536	SSC	IGS	rpl32-trnL-UAG
Monolluma	M. quadrangula	60	p1	T	12	12	120987	120998	SSC	IGS	rpl32-trnL-UAG
Monolluma	M. quadrangula	14	p1	T	11	11	18811	18821	LSC	CDS	rpoC2
Monolluma	M. quadrangula	15	p2	AT	5	10	20166	20175	LSC	CDS	rpoC2
Monolluma	M. quadrangula	5	p1	A	12	12	7402	7413	LSC	IGS	rps16-trnQ-UUG
Monolluma	M. quadrangula	48	p1	T	19	19	82356	82374	LSC	IGS	rps8-rpl14
Monolluma	M. quadrangula	21	p2	TA	5	10	32014	32023	LSC	IGS	trnE-UUC-trnT-GGU
Monolluma	M. quadrangula	22	p2	TA	5	10	32621	32630	LSC	IGS	trnE-UUC-trnT-GGU
Monolluma	M. quadrangula	31	p1	T	10	10	50002	50011	LSC	IGS	trnF-GAA-ndhJ
Monolluma	M. quadrangula	10	p1	T	15	15	10045	10059	LSC	IGS	trnG-UCC-trnR-UCU
Monolluma	M. quadrangula	1	p3	TAT	4	12	147	158	LSC	IGS	trnH-GUG-psbA
Monolluma	M. quadrangula	2	p1	A	14	14	4822	4835	LSC	IGS	trnK-UUU-rps16
Monolluma	M. quadrangula	3	p1	T	15	15	4854	4868	LSC	IGS	trnK-UUU-rps16
Monolluma	M. quadrangula	36	p1	T	12	12	54602	54613	LSC	IGS	trnM-CAU-atpE
Monolluma	M. quadrangula	41	p6	TAATAG	3	18	68376	68393	LSC	IGS	trnP-UGG-psaJ
Monolluma	M. quadrangula	6	p4	TATT	3	12	7743	7754	LSC	IGS	trnQ-UUG-psbK
Monolluma	M. quadrangula	8	p3	CTT	4	12	8884	8895	LSC	IGS	trnS-GCU-trnG-UCC
Monolluma	M. quadrangula	9	p3	TTA	4	12	9037	9048	LSC	IGS	trnS-GCU-trnG-UCC
Monolluma	M. quadrangula	23	p1	T	12	12	33230	33241	LSC	IGS	trnT-GGU-psbD
Monolluma	M. quadrangula	29	p4	TTAG	4	16	48367	48382	LSC	IGS	trnT-UGU-trnL-UAA
Monolluma	M. quadrangula	30	p2	AT	5	10	48643	48652	LSC	IGS	trnT-UGU-trnL-UAA
Monolluma	M. quadrangula	53	p1	A	16	16	113232	113247	IRB	CDS	ycf1
Monolluma	M. quadrangula	54	p1	A	13	13	114442	114454	IRB	CDS	ycf1
Monolluma	M. quadrangula	55	p1	A	10	10	114582	114591	IRB	CDS	ycf1
Monolluma	M. quadrangula	56	p4	AATG	3	12	114694	114705	IRB	CDS	ycf1
Monolluma	M. quadrangula	57	p3	TAA	4	12	115108	115119	IRB	CDS	ycf1
Monolluma	M. quadrangula	67	p3	TTA	4	12	132316	132327	IRA	CDS	ycf1
Monolluma	M. quadrangula	68	p4	CATT	3	12	132730	132741	IRA	CDS	ycf1
Monolluma	M. quadrangula	69	p1	T	10	10	132844	132853	IRA	CDS	ycf1
Monolluma	M. quadrangula	70	p1	T	13	13	132981	132993	IRA	CDS	ycf1
Monolluma	M. quadrangula	71	p1	T	16	16	134188	134203	IRA	CDS	ycf1
Monolluma	M. quadrangula	40	p1	T	10	10	62537	62546	LSC	IGS	ycf4-cemA
Orbea	O. sprengeri	39	p2	TA	7	14	59558	59571	LSC	CDS	accD
Orbea	O. sprengeri	40	p3	AAT	4	12	61372	61383	LSC	IGS	accD-psaI
Orbea	O. sprengeri	9	p1	A	10	10	11971	11980	LSC	IGS	atpA-atpF
Orbea	O. sprengeri	36	p1	T	12	12	57234	57245	LSC	IGS	atpB-rbcL
Orbea	O. sprengeri	11	p1	A	12	12	15697	15708	LSC	IGS	atpI-rps2
Orbea	O. sprengeri	17	p4	AATT	3	12	30831	30842	LSC	IGS+CDS	IGS-psbM
Orbea	O. sprengeri	51	p3	TTA	4	12	85005	85016	LSC	IGS+CDS	IGS-rps3
Orbea	O. sprengeri	10	p1	T	11	11	12671	12681	LSC	intron	intron: atpF
Orbea	O. sprengeri	4	p1	A	12	12	5556	5567	LSC	intron	intron: rps16
Orbea	O. sprengeri	1	p1	T	15	15	4074	4088	LSC	intron	intron: trnK-UUU
Orbea	O. sprengeri	26	p1	T	15	15	45037	45051	LSC	intron	intron 2: ycf3
Orbea	O. sprengeri	27	p4	CTTT	3	12	45216	45227	LSC	intron	intron 2: ycf3
Orbea	O. sprengeri	28	p1	A	16	16	46121	46136	LSC	intron	intron 1: ycf3
Orbea	O. sprengeri	33	p1	A	12	12	52746	52757	LSC	IGS	ndhC-trnV-UAC
Orbea	O. sprengeri	34	p1	T	11	11	53079	53089	LSC	IGS	ndhC-trnV-UAC
Orbea	O. sprengeri	60	p1	A	12	12	124619	124630	SSC	IGS	ndhD-psaC
Orbea	O. sprengeri	57	p1	A	11	11	117685	117695	SSC	CDS	ndhF
Orbea	O. sprengeri	61	p2	AT	6	12	126307	126318	SSC	IGS	ndhG-ndhI
Orbea	O. sprengeri	62	p1	T	19	19	126413	126431	SSC	IGS	ndhG-ndhI
Orbea	O. sprengeri	16	p1	A	12	12	29658	29669	LSC	IGS	petN-psbM
Orbea	O. sprengeri	25	p1	C	12	12	41857	41868	LSC	CDS	psaA
Orbea	O. sprengeri	41	p1	T	11	11	61542	61552	LSC	IGS	psaI-ycf4
Orbea	O. sprengeri	24	p3	TTC	4	12	36539	36550	LSC	CDS	psbC
Orbea	O. sprengeri	7	p1	T	10	10	8371	8380	LSC	IGS	psbK-psbI
Orbea	O. sprengeri	18	p1	A	14	14	31383	31396	LSC	IGS	psbM-trnD-GUC
Orbea	O. sprengeri	19	p1	T	12	12	31481	31492	LSC	IGS	psbM-trnD-GUC
Orbea	O. sprengeri	37	p1	T	14	14	59152	59165	LSC	IGS	rbcL-accD
Orbea	O. sprengeri	38	p2	AT	7	14	59225	59238	LSC	IGS	rbcL-accD
Orbea	O. sprengeri	49	p1	A	10	10	83430	83439	LSC	IGS	rpl14-rpl16
Orbea	O. sprengeri	50	p1	T	10	10	84962	84971	LSC	IGS	rpl16-rps3
Orbea	O. sprengeri	44	p1	A	10	10	71139	71148	LSC	IGS	rpl20-rps12
Orbea	O. sprengeri	45	p1	T	10	10	71188	71197	LSC	IGS	rpl20-rps12
Orbea	O. sprengeri	46	p3	ATA	4	12	71264	71275	LSC	IGS	rpl20-rps12
Orbea	O. sprengeri	47	p4	TAAA	3	12	71602	71613	LSC	IGS	rpl20-rps12
Orbea	O. sprengeri	52	p1	T	11	11	86104	86114	LSC	CDS	rpl22
Orbea	O. sprengeri	58	p6	AGTAAT	3	18	120808	120825	SSC	CDS	rpl32
Orbea	O. sprengeri	59	p1	T	14	14	121072	121085	SSC	IGS	rpl32-trnL-UAG
Orbea	O. sprengeri	15	p5	TATAA	4	20	27513	27532	LSC	IGS	rpoB-trnC-GCA
Orbea	O. sprengeri	13	p1	T	11	11	18892	18902	LSC	CDS	rpoC2
Orbea	O. sprengeri	14	p2	AT	5	10	20247	20256	LSC	CDS	rpoC2
Orbea	O. sprengeri	5	p1	A	11	11	7418	7428	LSC	IGS	rps16-trnQ-UUG
Orbea	O. sprengeri	42	p6	CCAGAA	6	36	70379	70414	LSC	CDS	rps18
Orbea	O. sprengeri	43	p1	A	10	10	70515	70524	LSC	IGS	rps18-rpl20
Orbea	O. sprengeri	12	p2	AT	5	10	16690	16699	LSC	IGS	rps2-rpoC2
Orbea	O. sprengeri	48	p1	T	14	14	82847	82860	LSC	IGS	rps8-rpl14
Orbea	O. sprengeri	20	p2	TA	5	10	32117	32126	LSC	IGS	trnE-UUC-trnT-GGU
Orbea	O. sprengeri	21	p2	TA	5	10	32144	32153	LSC	IGS	trnE-UUC-trnT-GGU
Orbea	O. sprengeri	22	p2	TA	5	10	32759	32768	LSC	IGS	trnE-UUC-trnT-GGU
Orbea	O. sprengeri	32	p1	T	11	11	50218	50228	LSC	IGS	trnF-GAA-ndhJ
Orbea	O. sprengeri	2	p1	A	12	12	4634	4645	LSC	IGS	trnK-UUU-rps16
Orbea	O. sprengeri	3	p1	T	20	20	4875	4894	LSC	IGS	trnK-UUU-rps16
Orbea	O. sprengeri	35	p1	T	15	15	54820	54834	LSC	IGS	trnM-CAU-atpE
Orbea	O. sprengeri	53	p4	TTTA	3	12	111230	111241	IRB	IGS	trnN-GUU-ycf1
Orbea	O. sprengeri	6	p4	TATT	3	12	7757	7768	LSC	IGS	trnQ-UUG-psbK
Orbea	O. sprengeri	8	p1	T	10	10	10190	10199	LSC	IGS	trnR-UCU-atpA
Orbea	O. sprengeri	23	p1	T	11	11	33307	33317	LSC	IGS	trnT-GGU-psbD
Orbea	O. sprengeri	30	p4	TTAG	4	16	48592	48607	LSC	IGS	trnT-UGU-trnL-UAA
Orbea	O. sprengeri	31	p2	AT	5	10	48873	48882	LSC	IGS	trnT-UGU-trnL-UAA
Orbea	O. sprengeri	54	p1	A	13	13	115256	115268	IRB	CDS	ycf1
Orbea	O. sprengeri	55	p1	A	10	10	115360	115369	IRB	CDS	ycf1
Orbea	O. sprengeri	56	p4	AATG	3	12	115472	115483	IRB	CDS	ycf1
Orbea	O. sprengeri	63	p4	CATT	3	12	133037	133048	IRA	CDS	ycf1
Orbea	O. sprengeri	64	p1	T	10	10	133151	133160	IRA	CDS	ycf1
Orbea	O. sprengeri	65	p1	T	13	13	133252	133264	IRA	CDS	ycf1
Orbea	O. sprengeri	66	p4	AAAT	3	12	137276	137287	IRA	IGS	ycf1-trnN-GUU
Orbea	O. sprengeri	29	p6	ATCATT	3	18	46820	46837	LSC	IGS	ycf3-trnS-GGA
Orbea	O. variegata	37	p3	AAT	4	12	61384	61395	LSC	IGS	accD-psaI
Orbea	O. variegata	11+C987:C1046	p1	A	10	10	12041	12050	LSC	IGS	atpA-atpF
Orbea	O. variegata	35	p1	T	10	10	57120	57129	LSC	IGS	atpB-rbcL
Orbea	O. variegata	13	p1	A	10	10	15756	15765	LSC	IGS	atpI-rps2
Orbea	O. variegata	18	p4	AATT	3	12	30821	30832	LSC	IGS+CDS	IGS-psbM
Orbea	O. variegata	46	p3	TTA	4	12	84799	84810	LSC	IGS+CDS	IGS-rps3
Orbea	O. variegata	12	p1	T	12	12	12741	12752	LSC	intron	intron: atpF
Orbea	O. variegata	44	p1	T	10	10	72537	72546	LSC	IGS	intron 2: clpP1
Orbea	O. variegata	56	p1	T	12	12	127311	127322	SSC	intron	intron: ndhA
Orbea	O. variegata	6	p1	A	12	12	5511	5522	LSC	intron	intron: rps16
Orbea	O. variegata	3	p1	T	10	10	4032	4041	LSC	intron	intron: trnK-UUU
Orbea	O. variegata	26	p4	CTTT	3	12	45110	45121	LSC	intron	intron 2: ycf3
Orbea	O. variegata	27	p1	A	16	16	46006	46021	LSC	intron	intron 1: ycf3
Orbea	O. variegata	31	p1	A	11	11	52619	52629	LSC	IGS	ndhC-trnV-UAC
Orbea	O. variegata	32	p4	TTTA	4	16	53158	53173	LSC	IGS	ndhC-trnV-UAC
Orbea	O. variegata	33	p3	TAT	4	12	53663	53674	LSC	IGS	ndhC-trnV-UAC
Orbea	O. variegata	55	p1	A	12	12	124051	124062	SSC	IGS	ndhD-psaC
Orbea	O. variegata	53	p1	A	11	11	117127	117137	SSC	CDS	ndhF
Orbea	O. variegata	17	p1	A	13	13	29647	29659	LSC	IGS	petN-psbM
Orbea	O. variegata	25	p1	C	12	12	41732	41743	LSC	CDS	psaA
Orbea	O. variegata	38	p1	T	11	11	61554	61564	LSC	IGS	psaI-ycf4
Orbea	O. variegata	24	p3	TTC	4	12	36517	36528	LSC	CDS	psbC
Orbea	O. variegata	9	p1	T	10	10	8329	8338	LSC	IGS	psbK-psbI
Orbea	O. variegata	19	p1	A	16	16	31366	31381	LSC	IGS	psbM-trnD-GUC
Orbea	O. variegata	20	P1	T	12	26	31464	31476	LSC	IGS	psbM-trnD-GUC
Orbea	O. variegata	21	P1	G	14	14	31476	31489	LSC	IGS	psbM-trnD-GUC
Orbea	O. variegata	36	p1	T	14	14	59017	59030	LSC	IGS	rbcL-accD
Orbea	O. variegata	42	p1	T	10	10	71004	71013	LSC	IGS	rpl20-rps12
Orbea	O. variegata	43	p4	TAAA	3	12	71412	71423	LSC	IGS	rpl20-rps12
Orbea	O. variegata	47	p1	T	11	11	85893	85903	IRB	CDS	rpl22
Orbea	O. variegata	54	p1	T	14	14	120525	120538	SSC	IGS	rpl32-trnL-UAG
Orbea	O. variegata	16	p5	TATAA	3	15	27556	27570	LSC	IGS	rpoB-trnC-GCA
Orbea	O. variegata	14	p1	T	11	11	18933	18943	LSC	CDS	rpoC2
Orbea	O. variegata	15	p2	AT	5	10	20288	20297	LSC	CDS	rpoC2
Orbea	O. variegata	7	p1	A	13	13	7373	7385	LSC	IGS	rps16-trnQ-UUG
Orbea	O. variegata	41	p6	CCAGAA	3	18	70214	70231	LSC	CDS	rps18
Orbea	O. variegata	62	p1	A	11	11	161332	161342	IRA	IGS	rps19-trnH-GUG
Orbea	O. variegata	45	p1	T	15	15	82661	82675	LSC	IGS	rps8-rpl14
Orbea	O. variegata	22	p3	TAA	4	12	32779	32790	LSC	IGS	trnE-UUC-trnT-GGU
Orbea	O. variegata	30	p1	T	12	12	50091	50102	LSC	IGS	trnF-GAA-ndhJ
Orbea	O. variegata	1	p1	T	11	11	121	131	LSC	IGS	trnH-GUG-psbA
Orbea	O. variegata	2	p1	T	10	10	377	386	LSC	IGS	trnH-GUG-psbA
Orbea	O. variegata	4	p1	A	10	10	4598	4607	LSC	IGS	trnK-UUU-rps16
Orbea	O. variegata	5	p1	T	14	14	4836	4849	LSC	IGS	trnK-UUU-rps16
Orbea	O. variegata	34	p1	T	11	11	54717	54727	LSC	IGS	trnM-CAU-atpE
Orbea	O. variegata	8	p4	TATT	3	12	7714	7725	LSC	IGS	trnQ-UUG-psbK
Orbea	O. variegata	10	p1	T	10	10	10161	10170	LSC	IGS	trnR-UCU-atpA
Orbea	O. variegata	23	p1	T	11	11	33285	33295	LSC	IGS	trnT-GGU-psbD
Orbea	O. variegata	28	p4	TTAG	4	16	48465	48480	LSC	IGS	trnT-UGU-trnL-UAA
Orbea	O. variegata	29	p2	AT	5	10	48746	48755	LSC	IGS	trnT-UGU-trnL-UAA
Orbea	O. variegata	48	p1	A	11	11	113332	113342	IRB	CDS	ycf1
Orbea	O. variegata	49	p1	A	13	13	114542	114554	IRB	CDS	ycf1
Orbea	O. variegata	50	p1	A	10	10	114646	114655	IRB	CDS	ycf1
Orbea	O. variegata	51	p4	AATG	3	12	114758	114769	IRB	CDS	ycf1
Orbea	O. variegata	52	p3	TAA	6	18	115172	115189	IRB	CDS	ycf1
Orbea	O. variegata	57	p3	TTA	6	18	132046	132063	IRA	CDS	ycf1
Orbea	O. variegata	58	p4	CATT	3	12	132466	132477	IRA	CDS	ycf1
Orbea	O. variegata	59	p1	T	10	10	132580	132589	IRA	CDS	ycf1
Orbea	O. variegata	60	p1	T	13	13	132681	132693	IRA	CDS	ycf1
Orbea	O. variegata	61	p1	T	11	11	133893	133903	IRA	CDS	ycf1
Orbea	O. variegata	40	p1	T	13	13	62859	62871	LSC	IGS	ycf4-cemA
Orbea	O. variegata	39	p1	A	11	11	62522	62532	LSC	IGS+CDS	ycf4-IGS
Orbea	O. wissmannii	42	p2	TA	7	14	59814	59827	LSC	CDS	accD
Orbea	O. wissmannii	43	p3	AAT	4	12	61538	61549	LSC	IGS	accD-psaI
Orbea	O. wissmannii	10	p1	A	11	11	11970	11980	LSC	IGS	atpA-atpF
Orbea	O. wissmannii	38	p1	T	10	10	57102	57111	LSC	CDS	atpB
Orbea	O. wissmannii	39	p1	T	13	13	57542	57554	LSC	IGS	atpB-rbcL
Orbea	O. wissmannii	12	p1	A	11	11	15698	15708	LSC	IGS	atpI-rps2
Orbea	O. wissmannii	70	p1	T	13	13	127696	127708	SSC	IGS	ccsA-ndhD
Orbea	O. wissmannii	19	p4	AATT	3	12	30847	30858	LSC	IGS+CDS	IGS-psbM
Orbea	O. wissmannii	57	p3	TTA	4	12	85442	85453	LSC	IGS+CDS	IGS-rps3
Orbea	O. wissmannii	11	p1	T	12	12	12671	12682	LSC	intron	intron: atpF
Orbea	O. wissmannii	53	p1	T	10	10	73036	73045	LSC	intron	intron 2: clpP1
Orbea	O. wissmannii	5	p1	A	12	12	5606	5617	LSC	intron	intron: rps16
Orbea	O. wissmannii	2	p1	T	12	12	4136	4147	LSC	intron	intron: trnK-UUU
Orbea	O. wissmannii	29	p1	T	15	15	45313	45327	LSC	intron	intron 2: ycf3
Orbea	O. wissmannii	30	p4	CTTT	3	12	45492	45503	LSC	intron	intron 2: ycf3
Orbea	O. wissmannii	31	p1	A	15	15	46451	46465	LSC	intron	intron 1: ycf3
Orbea	O. wissmannii	35	p1	A	12	12	53069	53080	LSC	IGS	ndhC-trnV-UAC
Orbea	O. wissmannii	36	p1	T	12	12	53386	53397	LSC	IGS	ndhC-trnV-UAC
Orbea	O. wissmannii	71	p1	A	14	14	129382	129395	SSC	IGS	ndhD-psaC
Orbea	O. wissmannii	67	p1	A	13	13	122440	122452	IRB	CDS	ndhF
Orbea	O. wissmannii	75	p1	T	13	13	135587	135599	IRA	CDS	ndhF
Orbea	O. wissmannii	72	p2	AT	6	12	131073	131084	SSC	IGS	ndhG-ccsA
Orbea	O. wissmannii	18	p1	A	13	13	29673	29685	LSC	IGS	petN-psbM
Orbea	O. wissmannii	28	p1	C	13	13	42100	42112	LSC	CDS	psaA
Orbea	O. wissmannii	44	p1	T	10	10	61708	61717	LSC	IGS	psaI-ycf4
Orbea	O. wissmannii	27	p3	TTC	4	12	36648	36659	LSC	CDS	psbC
Orbea	O. wissmannii	8	p1	T	10	10	8436	8445	LSC	IGS	psbK-psbI
Orbea	O. wissmannii	20	p1	A	15	15	31399	31413	LSC	IGS	psbM-trnD-GUC
Orbea	O. wissmannii	21	p1	T	12	12	31498	31509	LSC	IGS	psbM-trnD-GUC
Orbea	O. wissmannii	40	p1	T	14	14	59404	59417	LSC	IGS	rbcL-accD
Orbea	O. wissmannii	41	p2	AT	7	14	59486	59499	LSC	IGS	rbcL-accD
Orbea	O. wissmannii	55	p1	A	10	10	83867	83876	LSC	IGS	rpl14-rpl16
Orbea	O. wissmannii	56	p1	T	10	10	85399	85408	LSC	IGS	rpl16-rps3
Orbea	O. wissmannii	49	p1	A	10	10	71313	71322	LSC	IGS	rpl20-rps12
Orbea	O. wissmannii	50	p1	T	11	11	71362	71372	LSC	IGS	rpl20-rps12
Orbea	O. wissmannii	51	p3	ATA	4	12	71439	71450	LSC	IGS	rpl20-rps12
Orbea	O. wissmannii	52	p4	TAAA	3	12	71777	71788	LSC	IGS	rpl20-rps12
Orbea	O. wissmannii	58	p1	T	11	11	86536	86546	LSC	CDS	rpl22
Orbea	O. wissmannii	68	p6	AGTAAT	3	18	125576	125593	IRB	IGS	rpl32-trnL-UAG
Orbea	O. wissmannii	69	p1	T	12	12	125840	125851	IRB	IGS	rpl32-trnL-UAG
Orbea	O. wissmannii	15	p5	TATAA	3	15	27499	27513	LSC	IGS	rpoB-trnC-GCA
Orbea	O. wissmannii	16	p5	TATAA	3	15	27578	27592	LSC	IGS	rpoB-trnC-GCA
Orbea	O. wissmannii	13	p1	T	11	11	18870	18880	LSC	CDS	rpoC2
Orbea	O. wissmannii	14	p2	AT	5	10	20216	20225	LSC	CDS	rpoC2
Orbea	O. wissmannii	6	p1	A	12	12	7481	7492	LSC	IGS	rps16-trnQ-UUG
Orbea	O. wissmannii	47	p6	CCAGAA	6	36	70553	70588	LSC	CDS	rps18
Orbea	O. wissmannii	48	p1	A	10	10	70689	70698	LSC	IGS	rps18-rpl20
Orbea	O. wissmannii	54	p1	T	12	12	83286	83297	LSC	IGS	rps8-rpl14
Orbea	O. wissmannii	17	p1	A	10	10	29339	29348	LSC	IGS	trnC-GCA-petN
Orbea	O. wissmannii	22	p2	TA	5	10	32155	32164	LSC	IGS	trnE-UUC-trnT-GGU
Orbea	O. wissmannii	23	p2	TA	5	10	32182	32191	LSC	IGS	trnE-UUC-trnT-GGU
Orbea	O. wissmannii	24	p2	TA	5	10	32788	32797	LSC	IGS	trnE-UUC-trnT-GGU
Orbea	O. wissmannii	25	p2	TA	5	10	32838	32847	LSC	IGS	trnE-UUC-trnT-GGU
Orbea	O. wissmannii	34	p1	T	11	11	50541	50551	LSC	IGS	trnF-GAA-ndhJ
Orbea	O. wissmannii	1	p1	A	16	16	288	303	LSC	IGS	trnH-GUG-psbA
Orbea	O. wissmannii	3	p1	A	10	10	4693	4702	LSC	IGS	trnK-UUU-rps16
Orbea	O. wissmannii	4	p1	T	13	13	4932	4944	LSC	IGS	trnK-UUU-rps16
Orbea	O. wissmannii	73	p1	A	12	12	132188	132199	IRA	IGS	trnL-UAG-rpl32
Orbea	O. wissmannii	74	p6	ATTACT	3	18	132446	132463	IRA	IGS	trnL-UAG-rpl32
Orbea	O. wissmannii	37	p1	T	13	13	55137	55149	LSC	IGS	trnM-CAU-atpE
Orbea	O. wissmannii	59	p3	AAT	17	51	111735	111785	IRB	IGS	trnN-GUU-ycf1
Orbea	O. wissmannii	60	p3	AAT	12	36	111788	111823	IRB	IGS	trnN-GUU-ycf1
Orbea	O. wissmannii	61	p3	AAT	19	57	111826	111882	IRB	IGS	trnN-GUU-ycf1
Orbea	O. wissmannii	62	p3	AAT	18	54	111885	111938	IRB	IGS	trnN-GUU-ycf1
Orbea	O. wissmannii	7	p4	TATT	3	12	7821	7832	LSC	IGS	trnQ-UUG-psbK
Orbea	O. wissmannii	9	p1	T	10	10	10255	10264	LSC	IGS	trnR-UCU-atpA
Orbea	O. wissmannii	26	p1	T	11	11	33416	33426	LSC	IGS	trnT-GGU-psbD
Orbea	O. wissmannii	32	p4	TTAG	4	16	48915	48930	LSC	IGS	trnT-UGU-trnL-UAA
Orbea	O. wissmannii	33	p2	AT	5	10	49196	49205	LSC	IGS	trnT-UGU-trnL-UAA
Orbea	O. wissmannii	46	p6	TTTTTA	20	120	68574	68693	LSC	IGS	trnW-CCA-trnP-UGG
Orbea	O. wissmannii	63	p1	A	13	13	115540	115552	IRB	CDS	ycf1
Orbea	O. wissmannii	64	p1	A	10	10	115644	115653	IRB	CDS	ycf1
Orbea	O. wissmannii	65	p4	AATG	3	12	115756	115767	IRB	CDS	ycf1
Orbea	O. wissmannii	66	p3	TAA	4	12	116176	116187	IRB	CDS	ycf1
Orbea	O. wissmannii	76	p3	TTA	4	12	141852	141863	IRA	CDS	ycf1
Orbea	O. wissmannii	77	p4	CATT	3	12	142272	142283	IRA	CDS	ycf1
Orbea	O. wissmannii	78	p1	T	10	10	142386	142395	IRA	CDS	ycf1
Orbea	O. wissmannii	79	p1	T	13	13	142487	142499	IRA	CDS	ycf1
Orbea	O. wissmannii	80	p3	TAT	18	54	146100	146153	IRA	IGS	ycf1-trnN-GUU
Orbea	O. wissmannii	81	p3	TTA	19	57	146155	146211	IRA	IGS	ycf1-trnN-GUU
Orbea	O. wissmannii	82	p3	TTA	12	36	146214	146249	IRA	IGS	ycf1-trnN-GUU
Orbea	O. wissmannii	83	p3	TTA	17	51	146252	146302	IRA	IGS	ycf1-trnN-GUU
Orbea	O. wissmannii	45	p1	T	10	10	63029	63038	LSC	IGS	ycf4-cemA

## Sheet: Table S4
Table S4. The number, relative abundance and relative density of SSR motifs in the chloroplast genomes of fifteen Stapeliinae plastomes
	C. dolichophylla			C. longifolia			C. nilotica			C. sunhangiana			D. adenensis			D. arabica			D. awdeliana			D. penicillata			D. retrospiciens			Du. velutina			H. keniensis			M. quadrangula			O. sprengeri			O. variegata			O. wissmannii
Row Labels	No. of SSRs	Relative density	abundance	No. of SSRs	Relative density	abundance	No. of SSRs	Relative density	abundance	No. of SSRs	Relative density	abundance	No. of SSRs	Relative density	abundance	No. of SSRs	Relative density	abundance	No. of SSRs	Relative density	abundance	No. of SSRs	Relative density	abundance	No. of SSRs	Relative density	abundance	No. of SSRs	Relative density	abundance	No. of SSRs	Relative density	abundance	No. of SSRs	Relative density	abundance	No. of SSRs	Relative density	abundance	No. of SSRs	Relative density	abundance	No. of SSRs	Relative density	abundance
A	19	1.43299	0.117865	20	1.50723	0.124052	25	1.82032	0.155317	21	1.53678	0.130131	21	1.6123	0.129725	21	1.54312	0.129622	21	1.54685	0.129418	20	1.54535	0.123628	19	1.47279	0.117084	24	1.81346	0.149052	20	1.52054	0.125147	17	1.24492	0.105292	16	1.1542	0.0987551	16	1.17758	0.0991645	19	1.33836	0.111043
C	1	0.0744412	0.00620344	1	0.0744311	0.00620259	2	0.136679	0.0124254	1	0.0743605	0.00619671	1	0.0741285	0.00617738	1	0.07407	0.0061725	1	0.0739531	0.00616276	1	0.0741766	0.00618139	2	0.135571	0.0123246	1	0.0745258	0.00621049	1	0.0813456	0.00625735	1	0.0743237	0.00619364	1	0.0740663	0.00617219	1	0.0743734	0.00619778	1	0.0759767	0.00584436
G	1	0.0682378	0.00620344	1	0.0682285	0.00620259	1	0.0621269	0.00621269	2	0.130131	0.0123934		0	0		0	0		0	0		0	0		0	0		0	0	1	0.0688309	0.00625735	1	0.0619364	0.00619364		0	0	1	0.086769	0.00619778		0	0
T	28	1.9913	0.173696	29	2.07166	0.179875	27	2.07504	0.167742	29	2.11308	0.179705	30	2.26092	0.185321	29	2.12334	0.179002	30	2.18162	0.184883	32	2.38602	0.197804	31	2.31086	0.191031	29	2.16746	0.180104	28	2.14001	0.175206	26	1.92003	0.161035	23	1.78994	0.14196	25	1.87173	0.154945	27	1.83513	0.157798
AT	3	0.210917	0.0186103	3	0.198483	0.0186078	6	0.447313	0.0372761	3	0.210688	0.0185901	5	0.321224	0.0308869	5	0.32097	0.0308625	5	0.320463	0.0308138	6	0.395609	0.0370883	5	0.32044	0.0308115	4	0.273261	0.0248419	3	0.200235	0.0187721	5	0.334456	0.0309682	5	0.345643	0.030861	2	0.123956	0.0123956	4	0.268841	0.0233775
TA	4	0.272951	0.0248137	4	0.272914	0.0248104	2	0.186381	0.0124254	4	0.272655	0.0247868	2	0.123548	0.0123548	2	0.12345	0.012345	2	0.123255	0.0123255	2	0.123628	0.0123628	2	0.123246	0.0123246	1	0.0621049	0.00621049	1	0.0625735	0.00625735	2	0.123873	0.0123873	4	0.271576	0.0246888		0	0	5	0.315596	0.0292218
AC	1	0.0620344	0.00620344	1	0.0620259	0.00620259	1	0.0621269	0.00621269	1	0.0619671	0.00619671		0	0		0	0		0	0		0	0		0	0	1	0	0	1	0	0		0	0	1	0	0	1	0	0	5	0	0
AAT	1	0.0744412	0.00620344	1	0.0744311	0.00620259		0.0745522	0.00621269	1	0.0743605	0.00619671	1	0	0	1	0	0	1	0	0	1	0	0	1	0	0	1	0.0745258	0.00621049	1	0.0750882	0.00625735	1	0	0		0.0740663	0.00617219		0.0743734	0.00619778		1.22732	0.0292218
CTT	1	0.0744412	0.00620344	1	0.0744311	0.00620259	1	0	0	1	0.0743605	0.00619671	1	0.0741285	0.00617738	1	0.07407	0.0061725	1	0.0739531	0.00616276	1	0.0741766	0.00618139	1	0.0739476	0.0061623	1	0.0745258	0.00621049	1	0.0750882	0.00625735	1	0.0743237	0.00619364		0	0	2	0	0	1	0	0
TAA	2	0.0744412	0.00620344	2	0.0744311	0.00620259		0.0745522	0.00621269	1	0.0743605	0.00619671	2	0.0741285	0.00617738	2	0.07407	0.0061725	2	0.0739531	0.00616276	2	0.0741766	0.00618139	3	0.0739476	0.0061623	2	0.111789	0.00621049	1	0.0750882	0.00625735	3	0.0743237	0.00619364		0	0	1	0.185934	0.0123956	1	0.0701324	0.00584436
TAT	2	0.148882	0.0124069	2	0.148862	0.0124052	3	0	0	2	0.0743605	0.00619671	2	0.23474	0.0123548	2	0.166657	0.012345	2	0.166394	0.0123255	2	0.166897	0.0123628	2	0.221843	0.0184869	3	0.149052	0.012421	2	0.0750882	0.00625735	3	0.222971	0.0185809	1	0	0	2	0.0743734	0.00619778	5	0.315596	0.00584436
TTA	1	0.148882	0.0124069	1	0.148862	0.0124052	1	0.223657	0.0186381	1	0.148721	0.0123934	1	0.148257	0.0123548	1	0.14814	0.012345	1	0.147906	0.0123255	1	0.148353	0.0123628	1	0.147895	0.0123246	1	0.26084	0.0186315	1	0.150176	0.0125147	1	0.222971	0.0185809	1	0.0740663	0.00617219	1	0.185934	0.0123956	1	0.981853	0.0292218
TTC	1	0.0744412	0.00620344	1	0.0744311	0.00620259	1	0.0745522	0.00621269	1	0.0743605	0.00619671	1	0.0741285	0.00617738	1	0.07407	0.0061725	1	0.0739531	0.00616276	1	0.0741766	0.00618139	1	0.0739476	0.0061623	1	0.0745258	0.00621049	1	0.0750882	0.00625735	1	0.0743237	0.00619364	1	0.0740663	0.00617219	1	0.0743734	0.00619778	1	0.0701324	0.00584436
ATA		0	0		0	0	1	0	0		0	0		0.0741285	0.00617738		0.07407	0.0061725		0.147906	0.0123255		0.0741766	0.00618139		0.0739476	0.0061623		0	0	1	0	0		0	0	1	0.0740663	0.00617219	1	0	0	1	0.0701324	0.00584436
ATT	1	0	0	1	0	0	1	0	0	1	0.0743605	0.00619671	1	0	0	1	0	0	1	0	0	1	0	0	1	0	0	1	0	0	1	0	0	1	0	0	1	0	0	1	0	0	1	0	0
AATG	1	0.0744412	0.00620344	1	0.0744311	0.00620259	1	0.0745522	0.00621269	1	0.0743605	0.00619671	1	0.0741285	0.00617738	1	0.07407	0.0061725	1	0.0739531	0.00616276	1	0.0741766	0.00618139	1	0.0739476	0.0061623	1	0.0745258	0.00621049	1	0.0750882	0.00625735	1	0.0743237	0.00619364	1	0.0740663	0.00617219	1	0.0743734	0.00619778	1	0.0701324	0.00584436
AATT	1	0	0	1	0	0	1	0.0745522	0.00621269	1	0	0		0	0		0	0		0	0		0	0		0	0	1	0	0	1	0.0750882	0.00625735	1	0	0	1	0.0740663	0.00617219	1	0.0743734	0.00619778	1	0.0701324	0.00584436
CATT		0.0744412	0.00620344		0.0744311	0.00620259		0.0745522	0.00621269		0.0743605	0.00619671	1	0.0741285	0.00617738	1	0.07407	0.0061725	1	0.0739531	0.00616276	1	0.0741766	0.00618139	1	0.0739476	0.0061623	1	0.0745258	0.00621049	1	0.0750882	0.00625735	1	0.0743237	0.00619364	1	0.0740663	0.00617219	1	0.0743734	0.00619778	1	0.0701324	0.00584436
CTTT	1	0.0744412	0.00620344	1	0.0744311	0.00620259	1	0.0745522	0.00621269	1	0.0743605	0.00619671	1	0.0741285	0.00617738	1	0.07407	0.0061725	1	0.0739531	0.00616276	1	0.0741766	0.00618139	1	0.0739476	0.0061623		0.0745258	0.00621049	1	0.0750882	0.00625735	1	0.0743237	0.00619364	1	0.0740663	0.00617219	1	0.0743734	0.00619778	1	0.0701324	0.00584436
TAAA	1	0.0744412	0.00620344	1	0.0744311	0.00620259	1	0.0745522	0.00621269	1	0.0743605	0.00619671		0	0		0	0		0	0		0	0		0	0	1	0.0745258	0.00621049	1	0.0750882	0.00625735		0.0743237	0.00619364	1	0.0740663	0.00617219	1	0.0743734	0.00619778	1	0.0701324	0.00584436
TATT		0	0		0	0		0	0		0	0		0.0741285	0.00617738		0.07407	0.0061725		0.0739531	0.00616276		0.0741766	0.00618139		0.0739476	0.0061623		0.0745258	0.00621049	1	0.0750882	0.00625735		0.0743237	0.00619364		0.0740663	0.00617219		0.0743734	0.00619778		0.0701324	0.00584436
TTAG		0.099255	0.00620344		0.0992414	0.00620259	1	0.099403	0.00621269		0.0991473	0.00619671		0.0741285	0.00617738		0.07407	0.0061725		0.0739531	0.00616276		0.0741766	0.00618139		0.0739476	0.0061623		0	0		0.100118	0.00625735		0.0990982	0.00619364		0.0987551	0.00617219		0.0991645	0.00619778		0.0935098	0.00584436
AAAC		0	0		0	0		0.0745522	0.00621269		0	0		0	0		0	0		0	0		0	0		0	0		0	0		0	0		0	0	1	0	0		0	0		0	0
AAAT		0	0		0	0		0	0	1	0	0		0	0		0	0		0	0		0	0		0	0		0	0		0	0		0	0		0.0740663	0.00617219		0	0		0	0
AATA		0.0744412	0.00620344		0.0744311	0.00620259		0	0		0.0743605	0.00619671	1	0	0	1	0	0	1	0	0	1	0	0	1	0	0		0	0		0	0		0	0		0	0		0	0		0	0
TTTA	1	0	0	1	0	0		0	0	1	0.0743605	0.00619671		0	0		0	0		0	0		0	0		0	0		0	0		0	0		0	0		0.0740663	0.00617219		0.0991645	0.00619778		0	0
TTTG		0	0		0	0		0	0		0.0743605	0.00619671	1	0	0	1	0	0		0	0	1	0	0	1	0	0		0	0		0	0		0	0		0	0		0	0		0	0
AATC		0	0		0	0	1	0.0745522	0.00621269		0	0		0	0		0	0		0	0		0	0		0	0		0	0		0	0		0	0		0	0		0	0		0	0
ACTAT		0	0		0	0		0.0931903	0.00621269		0	0		0	0	1	0	0	1	0	0		0	0		0	0		0	0		0	0		0	0		0	0		0	0		0	0
ATTA	1	0.0744412	0.00620344	1	0.0744311	0.00620259	1	0	0	1	0.0743605	0.00619671		0.0741285	0.00617738		0.07407	0.0061725		0.0739531	0.00616276		0.0741766	0.00618139		0.0739476	0.0061623		0.0745258	0.00621049		0	0		0.0743237	0.00619364		0	0		0	0		0	0
ATTACT		0	0		0	0	1	0	0		0	0		0	0		0	0		0	0		0	0		0	0		0	0		0	0		0	0		0	0		0	0		0.105199	0.00584436
ATTTT		0.0930515	0.00620344		0	0		0	0		0	0		0	0		0	0		0	0		0	0		0	0		0	0		0	0		0	0	1	0	0		0	0	1	0	0
AATAT		0	0		0	0		0	0		0	0	1	0.0926607	0.00617738	1	0.0925874	0.0061725	2	0	0	1	0.0927208	0.00618139	1	0.0924345	0.0061623		0	0		0	0		0	0	1	0	0		0	0	1	0	0
TTCAC		0	0		0	0		0	0	1	0	0		0	0		0	0		0	0		0	0		0	0		0	0		0	0		0.0929046	0.00619364		0	0		0	0		0	0
TATAA		0	0		0	0		0	0		0	0		0	0		0	0		0	0		0	0		0	0		0	0		0	0		0	0	1	0.123444	0.00617219		0.0929668	0.00619778		0.175331	0.0116887
TTTTC		0	0		0	0		0.0931903	0.00621269	1	0	0		0	0		0	0		0	0		0	0		0	0		0	0		0	0		0	0		0	0		0	0		0	0
CCAGAA	1	0.111662	0.00620344	1	0.111647	0.00620259		0.111828	0.00621269	1	0.111541	0.00619671	1	0	0	1	0	0	1	0	0	1	0	0	1	0	0	1	0.111789	0.00621049		0.112632	0.00625735	1	0	0		0.222199	0.00617219		0.11156	0.00619778		0.210397	0.00584436
TAAGTA		0	0		0	0		0	0		0	0		0	0		0	0		0	0		0	0		0	0		0	0		0.112632	0.00625735		0	0		0	0		0	0	1	0	0
AAATAA	1	0	0	1	0	0		0	0	1	0.111541	0.00619671		0	0		0	0		0	0		0	0		0	0		0	0		0	0		0	0		0	0		0	0		0	0
AAATTA	1	0	0		0	0		0	0		0	0		0.148257	0.00617738		0.111105	0.0061725		0.147906	0.00616276		0.148353	0.00618139		0.110921	0.0061623		0	0		0	0		0	0		0	0		0	0		0	0
AATTTT		0	0		0	0	1	0	0		0	0		0	0		0.111105	0.0061725		0.147906	0.00616276		0	0		0	0		0	0		0	0	1	0	0		0	0		0	0		0	0
AGTAAT		0	0		0	0		0	0		0	0		0	0		0	0		0	0		0	0		0	0		0	0		0	0		0	0	1	0.111099	0.00617219	1	0	0	2	0.105199	0.00584436
ATATAG	1	0	0	1	0	0		0	0		0.111541	0.00619671		0	0		0	0		0	0		0	0		0	0	1	0	0		0	0	1	0	0		0	0		0	0		0	0
ATCATT	1	0	0	1	0	0		0	0		0	0		0	0		0	0		0	0		0	0		0	0		0	0		0	0		0	0		0.111099	0.00617219		0	0		0	0
ATTCAT		0.111662	0.00620344		0.111647	0.00620259		0	0		0.111541	0.00619671		0	0		0	0		0	0		0	0		0	0		0	0		0	0	1	0	0		0	0		0	0		0	0
TAATAG		0	0		0	0		0.111828	0.00621269	1	0	0		0	0		0	0		0	0		0	0		0	0		0	0		0	0		0.111485	0.00619364	1	0	0	1	0	0		0	0
TATACA		0.111662	0.00620344		0.111647	0.00620259		0	0	1	0	0		0	0		0	0		0	0		0	0		0	0		0.111789	0.00621049		0	0		0.111485	0.00619364		0	0		0	0		0	0
TTAAAT		0.111662	0.00620344		0.111647	0.00620259		0	0		0	0	1	0	0		0	0		0	0	1	0	0	1	0	0		0	0		0	0		0	0		0	0		0	0		0	0
TTTTAA		0	0		0	0	1	0	0		0	0		0.148257	0.00617738		0	0		0	0		0.148353	0.00618139		0.110921	0.0061623		0	0		0	0		0	0		0	0		0	0		0	0
TTTTTA		0	0		0	0		0	0		0	0		0	0		0	0		0	0		0	0		0	0		0	0		0	0		0	0		0	0		0	0	1	0.701324	0.00584436

## Sheet: Table S5
Table S5 Frequency of classified repeat types (considering sequence complementary) in the chloroplast genomes of fifteen Stapeliinae
Genus	ID	Repeats	total
Desmidorchis	D. adenensis	A/T	51
Desmidorchis	D. adenensis	C/G	1
Desmidorchis	D. adenensis	AT/AT	7
Desmidorchis	D. adenensis	AAG/CTT	2
Desmidorchis	D. adenensis	AAT/ATT	6
Desmidorchis	D. adenensis	AAAG/CTTT	1
Desmidorchis	D. adenensis	AAAT/ATTT	1
Desmidorchis	D. adenensis	AACT/AGTT	1
Desmidorchis	D. adenensis	AATG/ATTC	2
Desmidorchis	D. adenensis	AATT/AATT	1
Desmidorchis	D. adenensis	AATAT/ATATT	1
Desmidorchis	D. adenensis	AAAATT/AATTTT	2
Desmidorchis	D. arabica	A/T	50
Desmidorchis	D. arabica	C/G	1
Desmidorchis	D. arabica	AT/AT	7
Desmidorchis	D. arabica	AAG/CTT	2
Desmidorchis	D. arabica	AAT/ATT	6
Desmidorchis	D. arabica	AAAG/CTTT	1
Desmidorchis	D. arabica	AAAT/ATTT	1
Desmidorchis	D. arabica	AACT/AGTT	1
Desmidorchis	D. arabica	AATG/ATTC	2
Desmidorchis	D. arabica	AATT/AATT	1
Desmidorchis	D. arabica	AATAT/ATATT	1
Desmidorchis	D. arabica	AAAATT/AATTTT	2
Desmidorchis	D. awdeliana	A/T	51
Desmidorchis	D. awdeliana	C/G	1
Desmidorchis	D. awdeliana	AT/AT	7
Desmidorchis	D. awdeliana	AAG/CTT	2
Desmidorchis	D. awdeliana	AAT/ATT	7
Desmidorchis	D. awdeliana	AAAG/CTTT	1
Desmidorchis	D. awdeliana	AAAT/ATTT	1
Desmidorchis	D. awdeliana	AACT/AGTT	1
Desmidorchis	D. awdeliana	AATG/ATTC	2
Desmidorchis	D. awdeliana	AATT/AATT	1
Desmidorchis	D. awdeliana	AAAATT/AATTTT	2
Desmidorchis	D. penicillata	A/T	52
Desmidorchis	D. penicillata	C/G	1
Desmidorchis	D. penicillata	AT/AT	8
Desmidorchis	D. penicillata	AAG/CTT	2
Desmidorchis	D. penicillata	AAT/ATT	6
Desmidorchis	D. penicillata	AAAG/CTTT	1
Desmidorchis	D. penicillata	AAAT/ATTT	1
Desmidorchis	D. penicillata	AACT/AGTT	1
Desmidorchis	D. penicillata	AATG/ATTC	2
Desmidorchis	D. penicillata	AATT/AATT	1
Desmidorchis	D. penicillata	AATAT/ATATT	1
Desmidorchis	D. penicillata	AAAATT/AATTTT	2
Desmidorchis	D. retrospiciens	A/T	50
Desmidorchis	D. retrospiciens	C/G	2
Desmidorchis	D. retrospiciens	AT/AT	7
Desmidorchis	D. retrospiciens	AAG/CTT	2
Desmidorchis	D. retrospiciens	AAT/ATT	7
Desmidorchis	D. retrospiciens	AAAG/CTTT	1
Desmidorchis	D. retrospiciens	AAAT/ATTT	1
Desmidorchis	D. retrospiciens	AACT/AGTT	1
Desmidorchis	D. retrospiciens	AATG/ATTC	2
Desmidorchis	D. retrospiciens	AATT/AATT	1
Desmidorchis	D. retrospiciens	AATAT/ATATT	1
Desmidorchis	D. retrospiciens	AAAATT/AATTTT	2
Orbea	O. sprengeri	A/T	39
Orbea	O. sprengeri	C/G	1
Orbea	O. sprengeri	AT/AT	9
Orbea	O. sprengeri	AAG/CTT	1
Orbea	O. sprengeri	AAT/ATT	3
Orbea	O. sprengeri	AAAG/CTTT	1
Orbea	O. sprengeri	AAAT/ATTT	4
Orbea	O. sprengeri	AACT/AGTT	1
Orbea	O. sprengeri	AATG/ATTC	2
Orbea	O. sprengeri	AATT/AATT	1
Orbea	O. sprengeri	AATAT/ATATT	1
Orbea	O. sprengeri	AACCAG/CTGGTT	1
Orbea	O. sprengeri	AATAGT/ACTATT	1
Orbea	O. sprengeri	AATGAT/ATCATT	1
Orbea	O. variegata	A/T	41
Orbea	O. variegata	C/G	2
Orbea	O. variegata	AT/AT	2
Orbea	O. variegata	AAG/CTT	1
Orbea	O. variegata	AAT/ATT	6
Orbea	O. variegata	AAAG/CTTT	1
Orbea	O. variegata	AAAT/ATTT	3
Orbea	O. variegata	AACT/AGTT	1
Orbea	O. variegata	AATG/ATTC	2
Orbea	O. variegata	AATT/AATT	1
Orbea	O. variegata	AATAT/ATATT	1
Orbea	O. variegata	AACCAG/CTGGTT	1
Orbea	O. wissmannii	A/T	46
Orbea	O. wissmannii	C/G	1
Orbea	O. wissmannii	AT/AT	9
Orbea	O. wissmannii	AAG/CTT	1
Orbea	O. wissmannii	AAT/ATT	13
Orbea	O. wissmannii	AAAG/CTTT	1
Orbea	O. wissmannii	AAAT/ATTT	2
Orbea	O. wissmannii	AACT/AGTT	1
Orbea	O. wissmannii	AATG/ATTC	2
Orbea	O. wissmannii	AATT/AATT	1
Orbea	O. wissmannii	AATAT/ATATT	2
Orbea	O. wissmannii	AAAAAT/ATTTTT	1
Orbea	O. wissmannii	AACCAG/CTGGTT	1
Orbea	O. wissmannii	AATAGT/ACTATT	2
Duvalia	D. velutina	A/T	53
Duvalia	D. velutina	C/G	1
Duvalia	D. velutina	AT/AT	5
Duvalia	D. velutina	AAG/CTT	2
Duvalia	D. velutina	AAT/ATT	7
Duvalia	D. velutina	AAAG/CTTT	1
Duvalia	D. velutina	AAAT/ATTT	2
Duvalia	D. velutina	AATG/ATTC	2
Duvalia	D. velutina	AATT/AATT	1
Duvalia	D. velutina	AACCAG/CTGGTT	1
Duvalia	D. velutina	ACATAT/ATATGT	1
Huernia	H. keniensis	A/T	48
Huernia	H. keniensis	C/G	2
Huernia	H. keniensis	AT/AT	4
Huernia	H. keniensis	AAG/CTT	2
Huernia	H. keniensis	AAT/ATT	5
Huernia	H. keniensis	AAAG/CTTT	1
Huernia	H. keniensis	AAAT/ATTT	2
Huernia	H. keniensis	AACT/AGTT	1
Huernia	H. keniensis	AATG/ATTC	2
Huernia	H. keniensis	AATT/AATT	1
Huernia	H. keniensis	AACCAG/CTGGTT	1
Huernia	H. keniensis	AAGTAT/ACTTAT	1
Monolluma	M. quadrangula	A/T	43
Monolluma	M. quadrangula	C/G	2
Monolluma	M. quadrangula	AT/AT	7
Monolluma	M. quadrangula	AAG/CTT	2
Monolluma	M. quadrangula	AAT/ATT	7
Monolluma	M. quadrangula	AAAG/CTTT	1
Monolluma	M. quadrangula	AAAT/ATTT	2
Monolluma	M. quadrangula	AACT/AGTT	1
Monolluma	M. quadrangula	AATG/ATTC	2
Monolluma	M. quadrangula	AATT/AATT	1
Monolluma	M. quadrangula	AAGTG/ACTTC	1
Monolluma	M. quadrangula	AATAGT/ACTATT	1
Monolluma	M. quadrangula	ACATAT/ATATGT	1
Ceropegia	C. dolichophylla	A/T	47
Ceropegia	C. dolichophylla	C/G	2
Ceropegia	C. dolichophylla	AC/GT	1
Ceropegia	C. dolichophylla	AT/AT	7
Ceropegia	C. dolichophylla	AAG/CTT	2
Ceropegia	C. dolichophylla	AAT/ATT	6
Ceropegia	C. dolichophylla	AAAG/CTTT	1
Ceropegia	C. dolichophylla	AAAT/ATTT	2
Ceropegia	C. dolichophylla	AACT/AGTT	1
Ceropegia	C. dolichophylla	AATG/ATTC	2
Ceropegia	C. dolichophylla	AATT/AATT	1
Ceropegia	C. dolichophylla	AAAAT/ATTTT	1
Ceropegia	C. dolichophylla	AAATTT/AAATTT	1
Ceropegia	C. dolichophylla	AACCAG/CTGGTT	1
Ceropegia	C. dolichophylla	AATATG/ATATTC	1
Ceropegia	C. dolichophylla	ACATAT/ATATGT	1
Ceropegia	C. longifolia	A/T	49
Ceropegia	C. longifolia	C/G	2
Ceropegia	C. longifolia	AC/GT	1
Ceropegia	C. longifolia	AT/AT	7
Ceropegia	C. longifolia	AAG/CTT	2
Ceropegia	C. longifolia	AAT/ATT	6
Ceropegia	C. longifolia	AAAG/CTTT	1
Ceropegia	C. longifolia	AAAT/ATTT	2
Ceropegia	C. longifolia	AACT/AGTT	1
Ceropegia	C. longifolia	AATG/ATTC	2
Ceropegia	C. longifolia	AATT/AATT	1
Ceropegia	C. longifolia	AAATTT/AAATTT	1
Ceropegia	C. longifolia	AACCAG/CTGGTT	1
Ceropegia	C. longifolia	AATATG/ATATTC	1
Ceropegia	C. longifolia	ACATAT/ATATGT	1
Ceropegia	C. nilotica	A/T	52
Ceropegia	C. nilotica	C/G	3
Ceropegia	C. nilotica	AC/GT	1
Ceropegia	C. nilotica	AT/AT	8
Ceropegia	C. nilotica	AAG/CTT	1
Ceropegia	C. nilotica	AAT/ATT	5
Ceropegia	C. nilotica	AAAC/GTTT	1
Ceropegia	C. nilotica	AAAG/CTTT	1
Ceropegia	C. nilotica	AAAT/ATTT	1
Ceropegia	C. nilotica	AACT/AGTT	1
Ceropegia	C. nilotica	AATC/ATTG	1
Ceropegia	C. nilotica	AATG/ATTC	2
Ceropegia	C. nilotica	AATT/AATT	1
Ceropegia	C. nilotica	AAAAG/CTTTT	1
Ceropegia	C. nilotica	ACTAT/AGTAT	1
Ceropegia	C. nilotica	AACCAG/CTGGTT	1
Ceropegia	C. nilotica	AATAGT/ACTATT	1
Ceropegia	C. sunhangiana	A/T	50
Ceropegia	C. sunhangiana	C/G	3
Ceropegia	C. sunhangiana	AC/GT	1
Ceropegia	C. sunhangiana	AT/AT	7
Ceropegia	C. sunhangiana	AAG/CTT	2
Ceropegia	C. sunhangiana	AAT/ATT	6
Ceropegia	C. sunhangiana	AAAC/GTTT	1
Ceropegia	C. sunhangiana	AAAG/CTTT	1
Ceropegia	C. sunhangiana	AAAT/ATTT	3
Ceropegia	C. sunhangiana	AACT/AGTT	1
Ceropegia	C. sunhangiana	AATG/ATTC	2
Ceropegia	C. sunhangiana	AATT/AATT	1
Ceropegia	C. sunhangiana	AAAAAT/ATTTTT	1
Ceropegia	C. sunhangiana	AACCAG/CTGGTT	1
Ceropegia	C. sunhangiana	AATATG/ATATTC	1
Ceropegia	C. sunhangiana	AGATAT/ATATCT	1

## Sheet: Table S6
Table S6. Dispersed repeat sequences present in the chloroplast genomes of fifteen Stapeliinae
Genus	Species	Repeat Size	Repeat Position 1	Repeat Type	Repeat Location	Repeat Position 2	Repeat Location	E-value
Desmidorchis	D. adenensis	42	88071	F	IGS	88085	IGS	3.81e-16
Desmidorchis	D. adenensis	42	88071	P	IGS	159881	ycf1	3.81e-16
Desmidorchis	D. adenensis	42	88085	P	IGS	159895	ycf1	3.81e-16
Desmidorchis	D. adenensis	42	112448	F	ycf1	112469	ycf1	3.81e-16
Desmidorchis	D. adenensis	42	112448	P	ycf1	135497	ycf1	3.81e-16
Desmidorchis	D. adenensis	42	112469	P	ycf1	135518	ycf1	3.81e-16
Desmidorchis	D. adenensis	42	113085	F	ycf1	113145	ycf1	3.81e-16
Desmidorchis	D. adenensis	43	113174	F	ycf1	113219	ycf1	9.53e-17
Desmidorchis	D. adenensis	43	113174	P	ycf1	134746	ycf1	9.53e-17
Desmidorchis	D. adenensis	43	113219	P	ycf1	134791	ycf1	9.53e-17
Desmidorchis	D. adenensis	43	134746	F	ycf1	134791	ycf1	9.53e-17
Desmidorchis	D. adenensis	45	58939	F	rps16	58982	rps16	5.95e-18
Desmidorchis	D. adenensis	47	59575	F	rps16	59599	rps16	3.72e-19
Desmidorchis	D. adenensis	47	78439	F	IGS	78563	IGS	3.72e-19
Desmidorchis	D. adenensis	47	88023	F	IGS	88079	IGS	3.72e-19
Desmidorchis	D. adenensis	47	88023	P	IGS	159882	ycf1	3.72e-19
Desmidorchis	D. adenensis	47	88079	P	IGS	159938	ycf1	3.72e-19
Desmidorchis	D. adenensis	47	159882	F	ycf1	159938	ycf1	3.72e-19
Desmidorchis	D. adenensis	50	4789	P	IGS	4789	IGS	5.81e-21
Desmidorchis	D. adenensis	50	76017	P	IGS	76017	IGS	5.81e-21
Desmidorchis	D. adenensis	53	110659	F	IGS	110687	IGS	9.08e-23
Desmidorchis	D. adenensis	53	110659	F	IGS	110786	IGS	9.08e-23
Desmidorchis	D. adenensis	53	110659	P	IGS	137169	ycf1	9.08e-23
Desmidorchis	D. adenensis	53	110659	P	IGS	137268	ycf1	9.08e-23
Desmidorchis	D. adenensis	53	110687	F	IGS	110758	IGS	9.08e-23
Desmidorchis	D. adenensis	53	110687	P	IGS	137197	ycf1	9.08e-23
Desmidorchis	D. adenensis	53	110687	P	IGS	137296	ycf1	9.08e-23
Desmidorchis	D. adenensis	53	110758	F	IGS	110786	ycf1	9.08e-23
Desmidorchis	D. adenensis	53	110758	P	IGS	137169	ycf1	9.08e-23
Desmidorchis	D. adenensis	53	110758	P	IGS	137268	ycf1	9.08e-23
Desmidorchis	D. adenensis	53	110786	P	IGS	137197	ycf1	9.08e-23
Desmidorchis	D. adenensis	53	110786	P	IGS	137296	ycf1	9.08e-23
Desmidorchis	D. adenensis	53	137169	F	ycf1	137197	ycf1	9.08e-23
Desmidorchis	D. adenensis	53	137169	F	ycf1	137296	ycf1	9.08e-23
Desmidorchis	D. adenensis	53	137197	F	ycf1	137268	ycf1	9.08e-23
Desmidorchis	D. adenensis	53	137268	F	ycf1	137296	ycf1	9.08e-23
Desmidorchis	D. adenensis	58	113174	F	ycf1	113204	ycf1	8.87e-26
Desmidorchis	D. adenensis	58	113174	P	ycf1	134746	ycf1	8.87e-26
Desmidorchis	D. adenensis	58	113204	P	ycf1	134776	ycf1	8.87e-26
Desmidorchis	D. adenensis	58	134746	F	ycf1	134776	ycf1	8.87e-26
Desmidorchis	D. adenensis	73	113174	F	ycf1	113189	ycf1	8.26e-35
Desmidorchis	D. adenensis	73	113174	P	ycf1	134746	ycf1	8.26e-35
Desmidorchis	D. adenensis	73	113189	P	ycf1	134761	ycf1	8.26e-35
Desmidorchis	D. adenensis	73	134746	F	ycf1	134761	ycf1	8.26e-35
Desmidorchis	D. adenensis	109	78439	F	IGS	78501	IGS	1.75e-56
Desmidorchis	D. adenensis	125	110637	F	IGS	110736	IGS	4.07e-66
Desmidorchis	D. adenensis	125	110637	P	IGS	137147	ycf1	4.07e-66
Desmidorchis	D. adenensis	125	110736	P	IGS	137246	ycf1	4.07e-66
Desmidorchis	D. adenensis	125	137147	F	ycf1	137246	ycf1	4.07e-66
Desmidorchis	D. arabica	42	88172	F	IGS	88186	IGS	3.82e-16
Desmidorchis	D. arabica	43	113260	F	ycf1	113335	ycf1	9.54e-17
Desmidorchis	D. arabica	43	113260	P	ycf1	134859	ycf1	9.54e-17
Desmidorchis	D. arabica	43	113335	P	ycf1	134934	ycf1	9.54e-17
Desmidorchis	D. arabica	43	134859	F	ycf1	134934	ycf1	9.54e-17
Desmidorchis	D. arabica	45	59114	F	IGS	59157	IGS	5.96e-18
Desmidorchis	D. arabica	47	59750	F	accD	59774	accD	3.73e-19
Desmidorchis	D. arabica	47	88124	F	IGS	88180	IGS	3.73e-19
Desmidorchis	D. arabica	47	88124	P	IGS	160010	IGS	3.73e-19
Desmidorchis	D. arabica	47	88180	P	IGS	160066	IGS	3.73e-19
Desmidorchis	D. arabica	47	160010	F	IGS	160066	IGS	3.73e-19
Desmidorchis	D. arabica	50	76187	P	IGS	76187	IGS	5.82e-21
Desmidorchis	D. arabica	53	110760	F	IGS	110872	IGS	9.1e-23
Desmidorchis	D. arabica	53	110760	P	IGS	137312	ycf1	9.1e-23
Desmidorchis	D. arabica	53	110872	P	IGS	137424	ycf1	9.1e-23
Desmidorchis	D. arabica	53	137312	F	ycf1	137424	ycf1	9.1e-23
Desmidorchis	D. arabica	55	54068	F	IGS	54343	IGS	5.69e-24
Desmidorchis	D. arabica	58	113260	F	ycf1	113320	ycf1	8.89e-26
Desmidorchis	D. arabica	58	113260	P	ycf1	134859	ycf1	8.89e-26
Desmidorchis	D. arabica	58	113320	P	ycf1	134919	ycf1	8.89e-26
Desmidorchis	D. arabica	58	134859	F	ycf1	134919	ycf1	8.89e-26
Desmidorchis	D. arabica	73	113260	F	ycf1	113305	ycf1	8.28e-35
Desmidorchis	D. arabica	73	113260	P	ycf1	134859	ycf1	8.28e-35
Desmidorchis	D. arabica	73	113305	P	ycf1	134904	ycf1	8.28e-35
Desmidorchis	D. arabica	73	134859	F	ycf1	134904	ycf1	8.28e-35
Desmidorchis	D. arabica	81	110760	F	IGS	110844	IGS	1.26e-39
Desmidorchis	D. arabica	81	110760	P	IGS	137312	ycf1	1.26e-39
Desmidorchis	D. arabica	81	110844	P	IGS	137396	ycf1	1.26e-39
Desmidorchis	D. arabica	81	137312	F	ycf1	137396	ycf1	1.26e-39
Desmidorchis	D. arabica	88	113260	F	ycf1	113290	ycf1	7.71e-44
Desmidorchis	D. arabica	88	113260	P	ycf1	134859	ycf1	7.71e-44
Desmidorchis	D. arabica	88	113290	P	ycf1	134889	ycf1	7.71e-44
Desmidorchis	D. arabica	88	134859	F	ycf1	134889	ycf1	7.71e-44
Desmidorchis	D. arabica	103	113260	F	ycf1	113275	ycf1	7.18e-53
Desmidorchis	D. arabica	103	113260	P	ycf1	134859	ycf1	7.18e-53
Desmidorchis	D. arabica	103	113275	P	ycf1	134874	ycf1	7.18e-53
Desmidorchis	D. arabica	103	134859	F	ycf1	134874	ycf1	7.18e-53
Desmidorchis	D. arabica	109	110760	F	IGS	110816	IGS	1.75e-56
Desmidorchis	D. arabica	109	110760	P	IGS	137312	ycf1	1.75e-56
Desmidorchis	D. arabica	109	110816	P	IGS	137368	ycf1	1.75e-56
Desmidorchis	D. arabica	109	137312	F	ycf1	137368	ycf1	1.75e-56
Desmidorchis	D. arabica	110	54068	F	IGS	54288	IGS	4.38e-57
Desmidorchis	D. arabica	137	110760	F	IGS	110788	IGS	2.43e-73
Desmidorchis	D. arabica	137	110760	P	IGS	137312	ycf1	2.43e-73
Desmidorchis	D. arabica	137	110788	P	IGS	137340	ycf1	2.43e-73
Desmidorchis	D. arabica	137	137312	F	ycf1	137340	ycf1	2.43e-73
Desmidorchis	D. arabica	165	54068	F	IGS	54233	IGS	3.37e-90
Desmidorchis	D. arabica	220	54068	F	IGS	54178	IGS	2.6e-123
Desmidorchis	D. arabica	275	54068	F	IGS	54123	IGS	2e-156
Desmidorchis	D. awdeliana	275	54093	F	IGS	54148	IGS	2.01e-156
Desmidorchis	D. awdeliana	220	54093	F	IGS	54203	IGS	2.61e-123
Desmidorchis	D. awdeliana	165	54093	F	IGS	54258	IGS	3.39e-90
Desmidorchis	D. awdeliana	110	54093	F	IGS	54313	IGS	4.39e-57
Desmidorchis	D. awdeliana	87	60033	F	accD	60108	accD	3.09e-43
Desmidorchis	D. awdeliana	81	110860	F	IGS	110932	IGS	1.27e-39
Desmidorchis	D. awdeliana	140	110929	F	IGS	110957	IGS	3.81e-75
Desmidorchis	D. awdeliana	81	110860	F	IGS	110960	IGS	1.27e-39
Desmidorchis	D. awdeliana	112	110929	F	IGS	110985	IGS	2.75e-58
Desmidorchis	D. awdeliana	81	110860	F	IGS	110988	IGS	1.27e-39
Desmidorchis	D. awdeliana	84	110929	F	IGS	111013	IGS	1.98e-41
Desmidorchis	D. awdeliana	88	110860	F	IGS	111016	IGS	7.73e-44
Desmidorchis	D. awdeliana	103	113438	F	ycf1	113453	ycf1	7.2e-53
Desmidorchis	D. awdeliana	88	113438	F	ycf1	113468	ycf1	7.73e-44
Desmidorchis	D. awdeliana	73	113438	F	ycf1	113483	ycf1	8.3e-35
Desmidorchis	D. awdeliana	58	113438	F	ycf1	113498	ycf1	8.91e-26
Desmidorchis	D. awdeliana	103	113438	P	ycf1	135037	ycf1	7.2e-53
Desmidorchis	D. awdeliana	88	113438	P	ycf1	135037	ycf1	7.73e-44
Desmidorchis	D. awdeliana	73	113438	P	ycf1	135037	ycf1	8.3e-35
Desmidorchis	D. awdeliana	58	113438	P	ycf1	135037	ycf1	8.91e-26
Desmidorchis	D. awdeliana	103	113453	P	ycf1	135052	ycf1	7.2e-53
Desmidorchis	D. awdeliana	103	135037	F	ycf1	135052	ycf1	7.2e-53
Desmidorchis	D. awdeliana	88	113468	P	ycf1	135067	ycf1	7.73e-44
Desmidorchis	D. awdeliana	88	135037	F	ycf1	135067	ycf1	7.73e-44
Desmidorchis	D. awdeliana	73	113483	P	ycf1	135082	ycf1	8.3e-35
Desmidorchis	D. awdeliana	73	135037	F	ycf1	135082	ycf1	8.3e-35
Desmidorchis	D. awdeliana	58	113498	P	ycf1	135097	ycf1	8.91e-26
Desmidorchis	D. awdeliana	58	135037	F	ycf1	135097	ycf1	8.91e-26
Desmidorchis	D. awdeliana	88	110860	P	IGS	137489	IGS	7.73e-44
Desmidorchis	D. awdeliana	140	110929	P	IGS	137496	IGS	3.81e-75
Desmidorchis	D. awdeliana	112	110929	P	IGS	137496	IGS	2.75e-58
Desmidorchis	D. awdeliana	84	110929	P	IGS	137496	IGS	1.98e-41
Desmidorchis	D. awdeliana	81	110860	P	IGS	137524	IGS	1.27e-39
Desmidorchis	D. awdeliana	140	110957	P	IGS	137524	IGS	3.81e-75
Desmidorchis	D. awdeliana	140	137496	F	IGS	137524	IGS	3.81e-75
Desmidorchis	D. awdeliana	81	110860	P	IGS	137552	IGS	1.27e-39
Desmidorchis	D. awdeliana	112	110985	P	IGS	137552	IGS	2.75e-58
Desmidorchis	D. awdeliana	112	137496	F	IGS	137552	IGS	2.75e-58
Desmidorchis	D. awdeliana	81	110860	P	IGS	137580	IGS	1.27e-39
Desmidorchis	D. awdeliana	84	111013	P	IGS	137580	IGS	1.98e-41
Desmidorchis	D. awdeliana	84	137496	F	IGS	137580	IGS	1.98e-41
Desmidorchis	D. awdeliana	88	111016	P	IGS	137645	IGS	7.73e-44
Desmidorchis	D. awdeliana	88	137489	F	IGS	137645	IGS	7.73e-44
Desmidorchis	D. awdeliana	81	110932	P	IGS	137652	IGS	1.27e-39
Desmidorchis	D. awdeliana	81	110960	P	IGS	137652	IGS	1.27e-39
Desmidorchis	D. awdeliana	81	110988	P	IGS	137652	IGS	1.27e-39
Desmidorchis	D. awdeliana	81	137524	F	IGS	137652	IGS	1.27e-39
Desmidorchis	D. awdeliana	81	137552	F	IGS	137652	IGS	1.27e-39
Desmidorchis	D. awdeliana	81	137580	F	IGS	137652	IGS	1.27e-39
Desmidorchis	D. penicillata	95	110699	P	IGS	137149	IGS	4.69e-48
Desmidorchis	D. penicillata	95	110640	F	IGS	110699	IGS	4.69e-48
Desmidorchis	D. penicillata	95	110640	P	IGS	137090	IGS	4.69e-48
Desmidorchis	D. penicillata	73	134688	F	ycf1	134703	ycf1	8.25e-35
Desmidorchis	D. penicillata	73	113123	P	ycf1	134703	ycf1	8.25e-35
Desmidorchis	D. penicillata	73	113108	P	ycf1	134688	ycf1	8.25e-35
Desmidorchis	D. penicillata	73	113108	F	ycf1	113123	ycf1	8.25e-35
Desmidorchis	D. penicillata	58	113138	P	ycf1	134718	ycf1	8.86e-26
Desmidorchis	D. penicillata	58	113108	P	ycf1	134688	ycf1	8.86e-26
Desmidorchis	D. penicillata	58	134688	F	ycf1	134718	ycf1	8.86e-26
Desmidorchis	D. penicillata	58	113108	F	ycf1	113138	ycf1	8.86e-26
Desmidorchis	D. penicillata	50	76066	P	IGS	76066	IGS	5.81e-21
Desmidorchis	D. penicillata	47	159777	F	IGS	159833	IGS	3.72e-19
Desmidorchis	D. penicillata	54	4797	P	IGS	4797	IGS	2.27e-23
Desmidorchis	D. penicillata	47	88060	P	ycf2	159833	IGS	3.72e-19
Desmidorchis	D. penicillata	47	88004	F	ycf2	88060	ycf2	3.72e-19
Desmidorchis	D. penicillata	47	88004	P	ycf2	159777	IGS	3.72e-19
Desmidorchis	D. penicillata	47	59638	F	accD	59662	accD	3.72e-19
Desmidorchis	D. penicillata	43	134688	F	ycf1	134733	ycf1	9.51e-17
Desmidorchis	D. penicillata	43	113153	P	ycf1	134733	ycf1	9.51e-17
Desmidorchis	D. penicillata	43	113108	P	ycf1	134688	ycf1	9.51e-17
Desmidorchis	D. penicillata	43	113108	F	ycf1	113153	ycf1	9.51e-17
Desmidorchis	D. penicillata	42	88052	P	ycf2	159776	IGS	3.81e-16
Desmidorchis	D. penicillata	42	88066	P	ycf2	159790	IGS	3.81e-16
Desmidorchis	D. penicillata	42	159776	F	IGS	159790	IGS	3.81e-16
Desmidorchis	D. penicillata	42	135439	F	ycf1	135460	ycf1	3.81e-16
Desmidorchis	D. penicillata	42	112382	P	ycf1	135439	ycf1	3.81e-16
Desmidorchis	D. penicillata	42	112403	P	ycf1	135460	ycf1	3.81e-16
Desmidorchis	D. penicillata	42	134763	F	ycf1	134823	ycf1	3.81e-16
Desmidorchis	D. penicillata	42	113019	F	ycf1	113079	ycf1	3.81e-16
Desmidorchis	D. penicillata	42	113019	P	ycf1	134763	ycf1	3.81e-16
Desmidorchis	D. penicillata	42	113079	P	ycf1	134823	ycf1	3.81e-16
Desmidorchis	D. penicillata	42	112382	F	ycf1	112403	ycf1	3.81e-16
Desmidorchis	D. penicillata	41	159791	F	IGS	159833	IGS	1.52e-15
Desmidorchis	D. penicillata	42	59005	F	IGS	59048	IGS	3.81e-16
Desmidorchis	D. penicillata	42	88052	F	ycf2	88066	ycf2	3.81e-16
Desmidorchis	D. penicillata	41	88052	P	ycf2	159833	IGS	1.52e-15
Desmidorchis	D. penicillata	41	88010	P	ycf2	159791	IGS	1.52e-15
Desmidorchis	D. penicillata	41	88010	F	ycf2	88052	ycf2	1.52e-15
Desmidorchis	D. penicillata	41	78481	F	petD	78536	petD	1.52e-15
Desmidorchis	D. penicillata	38	57178	F	IGS	57197	IGS	9.74e-14
Desmidorchis	D. penicillata	36	110758	P	IGS	137208	IGS	1.56e-12
Desmidorchis	D. penicillata	36	137090	F	IGS	137208	IGS	1.56e-12
Desmidorchis	D. penicillata	36	110640	P	IGS	137090	IGS	1.56e-12
Desmidorchis	D. penicillata	36	110640	F	IGS	110758	IGS	1.56e-12
Desmidorchis	D. penicillata	34	88004	P	ycf2	159776	IGS	2.49e-11
Desmidorchis	D. penicillata	36	31979	R	IGS	31979	IGS	1.56e-12
Desmidorchis	D. penicillata	34	88004	F	ycf2	88074	ycf2	2.49e-11
Desmidorchis	D. penicillata	95	137090	F	IGS	137149	IGS	4.69e-48
Desmidorchis	D. retrospesiens	59	110641	P	IGS	137469	IGS	2.23e-26
Desmidorchis	D. retrospesiens	59	110523	P	IGS	137281	IGS	2.23e-26
Desmidorchis	D. retrospesiens	59	110582	P	IGS	137469	IGS	2.23e-26
Desmidorchis	D. retrospesiens	61	137469	F	IGS	137686	IGS	1.39e-27
Desmidorchis	D. retrospesiens	61	137399	F	IGS	137469	IGS	1.39e-27
Desmidorchis	D. retrospesiens	61	137211	F	IGS	137469	IGS	1.39e-27
Desmidorchis	D. retrospesiens	61	110521	P	IGS	137469	IGS	1.39e-27
Desmidorchis	D. retrospesiens	73	113112	P	IGS	134682	IGS	8.3e-35
Desmidorchis	D. retrospesiens	73	113097	P	IGS	134667	IGS	8.3e-35
Desmidorchis	D. retrospesiens	73	134667	F	IGS	134682	IGS	8.3e-35
Desmidorchis	D. retrospesiens	73	113097	F	IGS	113112	IGS	8.3e-35
Desmidorchis	D. retrospesiens	90	137062	F	IGS	137368	IGS	4.83e-45
Desmidorchis	D. retrospesiens	90	137062	F	IGS	137180	IGS	4.83e-45
Desmidorchis	D. retrospesiens	90	137062	F	IGS	137655	IGS	4.83e-45
Desmidorchis	D. retrospesiens	90	110700	P	IGS	137655	IGS	4.83e-45
Desmidorchis	D. retrospesiens	90	110700	P	IGS	137180	IGS	4.83e-45
Desmidorchis	D. retrospesiens	90	110700	P	IGS	137368	IGS	4.83e-45
Desmidorchis	D. retrospesiens	90	110523	P	IGS	137062	IGS	4.83e-45
Desmidorchis	D. retrospesiens	90	110523	F	IGS	110700	IGS	4.83e-45
Desmidorchis	D. retrospesiens	99	137528	F	IGS	137646	IGS	1.84e-50
Desmidorchis	D. retrospesiens	99	137359	F	IGS	137528	IGS	1.84e-50
Desmidorchis	D. retrospesiens	99	137171	F	IGS	137528	IGS	1.84e-50
Desmidorchis	D. retrospesiens	118	137281	F	IGS	137340	IGS	6.71e-62
Desmidorchis	D. retrospesiens	118	137281	F	IGS	137627	IGS	6.71e-62
Desmidorchis	D. retrospesiens	99	110523	P	IGS	137528	IGS	1.84e-50
Desmidorchis	D. retrospesiens	118	137152	F	IGS	137281	IGS	6.71e-62
Desmidorchis	D. retrospesiens	149	137062	F	IGS	137596	IGS	1.45e-80
Desmidorchis	D. retrospesiens	118	110523	P	IGS	137281	IGS	6.71e-62
Desmidorchis	D. retrospesiens	149	137062	F	IGS	137309	IGS	1.45e-80
Desmidorchis	D. retrospesiens	149	110641	P	IGS	137309	IGS	1.45e-80
Desmidorchis	D. retrospesiens	149	110641	P	IGS	137596	IGS	1.45e-80
Desmidorchis	D. retrospesiens	149	137062	F	IGS	137121	IGS	1.45e-80
Desmidorchis	D. retrospesiens	149	110641	P	IGS	137121	IGS	1.45e-80
Desmidorchis	D. retrospesiens	158	137528	F	IGS	137587	IGS	5.55e-86
Desmidorchis	D. retrospesiens	149	110523	F	IGS	110641	IGS	1.45e-80
Desmidorchis	D. retrospesiens	149	110523	P	IGS	137062	IGS	1.45e-80
Desmidorchis	D. retrospesiens	158	137300	F	IGS	137528	IGS	5.55e-86
Desmidorchis	D. retrospesiens	158	137112	F	IGS	137528	IGS	5.55e-86
Desmidorchis	D. retrospesiens	158	110523	P	IGS	137528	IGS	5.55e-86
Desmidorchis	D. retrospesiens	177	110582	P	IGS	137281	IGS	2.02e-97
Desmidorchis	D. retrospesiens	199	137281	F	IGS	137568	IGS	1.15e-110
Desmidorchis	D. retrospesiens	208	110582	P	IGS	137537	IGS	4.38e-116
Desmidorchis	D. retrospesiens	199	110501	P	IGS	137281	IGS	1.15e-110
Desmidorchis	D. retrospesiens	208	110523	F	IGS	110582	IGS	4.38e-116
Desmidorchis	D. retrospesiens	230	137062	F	IGS	137537	IGS	2.49e-129
Desmidorchis	D. retrospesiens	247	137093	F	IGS	137281	IGS	1.45e-139
Desmidorchis	D. retrospesiens	230	110501	P	IGS	137062	IGS	2.49e-129
Desmidorchis	D. retrospesiens	6712	110582	P	IGS	130558	IGS	0
Desmidorchis	D. retrospesiens	59	110700	P	IGS	137469	IGS	2.23e-26
Orbea	O. sprengeri	50	178	F	IGS	111235	IGS	5.82e-21
Orbea	O. sprengeri	51	111333	P	IGS	137491	ycf1	1.46e-21
Orbea	O. sprengeri	51	137135	F	ycf1	137491	IGS	1.46e-21
Orbea	O. sprengeri	51	110977	P	IGS	137135	ycf1	1.46e-21
Orbea	O. sprengeri	51	110977	F	IGS	111333	IGS	1.46e-21
Orbea	O. sprengeri	52	68390	R	IGS	68390	IGS	3.64e-22
Orbea	O. sprengeri	55	78901	F	petD	78956	petD	5.69e-24
Orbea	O. sprengeri	57	68390	F	IGS	68418	IGS	3.55e-25
Orbea	O. sprengeri	57	57443	F	IGS	57462	IGS	3.55e-25
Orbea	O. sprengeri	55	68420	R	IGS	68420	IGS	5.69e-24
Orbea	O. sprengeri	59	68390	R	IGS	68390	IGS	2.22e-26
Orbea	O. sprengeri	63	130	P	IGS	137282	IGS	8.68e-29
Orbea	O. sprengeri	63	130	F	IGS	111174	IGS	8.68e-29
Orbea	O. sprengeri	62	68413	R	IGS	68413	IGS	3.47e-28
Orbea	O. sprengeri	64	68390	F	IGS	68411	IGS	2.17e-29
Orbea	O. sprengeri	66	68390	R	IGS	68390	IGS	1.36e-30
Orbea	O. sprengeri	65	60054	F	accD	60171	accD	5.42e-30
Orbea	O. sprengeri	67	10236	F	IGS	10302	IGS	3.39e-31
Orbea	O. sprengeri	69	159815	F	IGS	159875	IGS	2.12e-32
Orbea	O. sprengeri	69	88635	P	IGS	159875	IGS	2.12e-32
Orbea	O. sprengeri	69	88575	P	IGS	159815	IGS	2.12e-32
Orbea	O. sprengeri	69	88575	F	IGS	88635	IGS	2.12e-32
Orbea	O. sprengeri	73	136813	F	IGS	137103	IGS	8.28e-35
Orbea	O. sprengeri	71	68390	F	IGS	68404	IGS	1.32e-33
Orbea	O. sprengeri	69	68406	R	IGS	68406	IGS	2.12e-32
Orbea	O. sprengeri	73	111633	P	IGS	137103	IGS	8.28e-35
Orbea	O. sprengeri	73	111343	F	IGS	111633	IGS	8.28e-35
Orbea	O. sprengeri	73	111343	P	IGS	136813	IGS	8.28e-35
Orbea	O. sprengeri	73	68390	R	IGS	68390	IGS	8.28e-35
Orbea	O. sprengeri	80	68390	R	IGS	68390	IGS	5.05e-39
Orbea	O. sprengeri	78	68390	F	IGS	68397	IGS	8.08e-38
Orbea	O. sprengeri	76	68399	R	IGS	68399	IGS	1.29e-36
Orbea	O. sprengeri	80	59973	F	accD	60090	accD	5.05e-39
Orbea	O. sprengeri	89	88615	P	IGS	159855	IGS	1.93e-44
Orbea	O. sprengeri	89	159815	F	IGS	159855	IGS	1.93e-44
Orbea	O. sprengeri	83	68392	R	IGS	68392	IGS	7.89e-41
Orbea	O. sprengeri	89	88575	P	IGS	159815	IGS	1.93e-44
Orbea	O. sprengeri	89	88575	F	IGS	88615	IGS	1.93e-44
Orbea	O. sprengeri	96	38222	F	IGS	38335	IGS	1.18e-48
Orbea	O. sprengeri	100	10236	F	IGS	10269	IGS	4.59e-51
Orbea	O. sprengeri	109	159815	F	IGS	159835	IGS	1.75e-56
Orbea	O. sprengeri	109	88575	P	IGS	159815	IGS	1.75e-56
Orbea	O. sprengeri	109	88595	P	IGS	159835	IGS	1.75e-56
Orbea	O. sprengeri	109	88575	F	IGS	88595	IGS	1.75e-56
Orbea	O. sprengeri	218	136813	F	IGS	136958	IGS	4.16e-122
Orbea	O. sprengeri	218	111343	P	IGS	136813	IGS	4.16e-122
Orbea	O. sprengeri	218	111488	P	IGS	136958	IGS	4.16e-122
Orbea	O. sprengeri	218	111343	F	IGS	111488	IGS	4.16e-122
Orbea	O. sprengeri	50	178	P	IGS	137234	IGS	5.82e-21
Orbea	O. variegata	27	60248	F	accD	60464	accD	4.06e-07
Orbea	O. variegata	28	130406	P	rps15	130435	rps15	1.02e-07
Orbea	O. variegata	28	145992	F	IGS	146020	IGS	1.02e-07
Orbea	O. variegata	28	116800	F	IGS	130435	rps15	1.02e-07
Orbea	O. variegata	28	116771	F	IGS	130406	rps15	1.02e-07
Orbea	O. variegata	28	116771	P	IGS	116800	IGS	1.02e-07
Orbea	O. variegata	28	101214	P	IGS	146020	IGS	1.02e-07
Orbea	O. variegata	28	101186	F	IGS	101214	IGS	1.02e-07
Orbea	O. variegata	29	156074	F	ycf2	156095	ycf2	2.54e-08
Orbea	O. variegata	28	101186	P	IGS	145992	IGS	1.02e-07
Orbea	O. variegata	29	91131	P	ycf2	156095	ycf2	2.54e-08
Orbea	O. variegata	29	91110	F	ycf2	91131	ycf2	2.54e-08
Orbea	O. variegata	29	60390	F	accD	60462	accD	2.54e-08
Orbea	O. variegata	29	91110	P	ycf2	156074	ycf2	2.54e-08
Orbea	O. variegata	29	60366	F	accD	60462	accD	2.54e-08
Orbea	O. variegata	29	60318	F	accD	60462	accD	2.54e-08
Orbea	O. variegata	29	60342	F	accD	60462	accD	2.54e-08
Orbea	O. variegata	29	60294	F	accD	60462	accD	2.54e-08
Orbea	O. variegata	29	60270	F	accD	60462	accD	2.54e-08
Orbea	O. variegata	30	8558	P	trnS-GCU	46773	trnS-GGA	6.35e-09
Orbea	O. variegata	31	134209	F	ycf1	134239	ycf1	1.59e-09
Orbea	O. variegata	31	112994	P	ycf1	134239	ycf1	1.59e-09
Orbea	O. variegata	31	52676	R	IGS	52676	IGS	1.59e-09
Orbea	O. variegata	31	112964	F	ycf1	112994	ycf1	1.59e-09
Orbea	O. variegata	31	112964	P	ycf1	134209	ycf1	1.59e-09
Orbea	O. variegata	34	59705	F	accD	59729	accD	2.48e-11
Orbea	O. variegata	38	57327	F	IGS	57346	IGS	9.69e-14
Orbea	O. variegata	34	10207	F	IGS	10405	IGS	2.48e-11
Orbea	O. variegata	42	134843	F	ycf1	134864	ycf1	3.79e-16
Orbea	O. variegata	42	112328	F	ycf1	112349	ycf1	3.79e-16
Orbea	O. variegata	42	112328	P	ycf1	134843	ycf1	3.79e-16
Orbea	O. variegata	42	112349	P	ycf1	134864	ycf1	3.79e-16
Orbea	O. variegata	45	60248	F	accD	60392	accD	5.91e-18
Orbea	O. variegata	53	59871	F	accD	59925	accD	9.02e-23
Orbea	O. variegata	50	76307	P	IGS	76307	IGS	5.78e-21
Orbea	O. variegata	47	60414	F	accD	60438	accD	3.7e-19
Orbea	O. variegata	55	78702	F	PetD	78757	PetD	5.64e-24
Orbea	O. variegata	67	10207	F	IGS	10372	IGS	3.36e-31
Orbea	O. variegata	69	60248	F	accD	60368	accD	2.1e-32
Orbea	O. variegata	80	59871	F	accD	59898	accD	5.01e-39
Orbea	O. variegata	93	60248	F	accD	60344	accD	7.47e-47
Orbea	O. variegata	117	60248	F	accD	60320	accD	2.65e-61
Orbea	O. variegata	100	10207	F	IGS	10339	IGS	4.56e-51
Orbea	O. variegata	133	10207	F	IGS	10306	IGS	6.18e-71
Orbea	O. variegata	141	60248	F	accD	60296	accD	9.42e-76
Orbea	O. variegata	166	10207	F	IGS	10273	IGS	8.37e-91
Orbea	O. variegata	165	60248	F	accD	60272	accD	3.35e-90
Orbea	O. variegata	199	10207	F	IGS	10240	IGS	1.13e-110
Orbea	O. variegata	27	100452	F	IGS	127065	ndhA	4.06e-07
Orbea	O. wissmannii	91	111831	P	IGS	137147	ycf1	1.2e-45
Orbea	O. wissmannii	91	111734	C	IGS	137035	ycf1	1.2e-45
Orbea	O. wissmannii	91	111734	P	IGS	137050	ycf1	1.2e-45
Orbea	O. wissmannii	91	111734	R	IGS	111846	IGS	1.2e-45
Orbea	O. wissmannii	91	111734	F	IGS	111831	IGS	1.2e-45
Orbea	O. wissmannii	93	137033	F	ycf1	137092	ycf1	7.53e-47
Orbea	O. wissmannii	93	111846	P	IGS	137092	ycf1	7.53e-47
Orbea	O. wissmannii	93	111787	F	IGS	111846	IGS	7.53e-47
Orbea	O. wissmannii	93	77816	F	petB	77879	petB	7.53e-47
Orbea	O. wissmannii	93	111787	P	IGS	137033	ycf1	7.53e-47
Orbea	O. wissmannii	94	137239	F	ycf1	137300	ycf1	1.88e-47
Orbea	O. wissmannii	94	111578	P	IGS	137239	ycf1	1.88e-47
Orbea	O. wissmannii	94	111578	F	IGS	111639	IGS	1.88e-47
Orbea	O. wissmannii	94	111639	P	IGS	137300	ycf1	1.88e-47
Orbea	O. wissmannii	95	68603	R	IGS	68603	IGS	4.71e-48
Orbea	O. wissmannii	95	68573	R	IGS	68573	IGS	4.71e-48
Orbea	O. wissmannii	95	68573	F	IGS	68603	IGS	4.71e-48
Orbea	O. wissmannii	96	38466	F	IGS	38579	IGS	1.18e-48
Orbea	O. wissmannii	100	77816	F	petB	77872	petB	4.6e-51
Orbea	O. wissmannii	101	68597	R	IGS	68597	IGS	1.15e-51
Orbea	O. wissmannii	101	68573	F	IGS	68597	IGS	1.15e-51
Orbea	O. wissmannii	101	68573	R	IGS	68573	IGS	1.15e-51
Orbea	O. wissmannii	107	68573	F	IGS	68591	IGS	2.8e-55
Orbea	O. wissmannii	107	68591	R	IGS	68591	IGS	2.8e-55
Orbea	O. wissmannii	107	77816	F	petB	77865	petB	2.8e-55
Orbea	O. wissmannii	107	68573	R	IGS	68573	IGS	2.8e-55
Orbea	O. wissmannii	110	111829	C	IGS	137033	ycf1	4.38e-57
Orbea	O. wissmannii	110	137033	R	ycf1	137033	ycf1	4.38e-57
Orbea	O. wissmannii	110	111829	R	IGS	111829	IGS	4.38e-57
Orbea	O. wissmannii	113	68573	R	IGS	68573	IGS	6.85e-59
Orbea	O. wissmannii	113	68573	F	IGS	68585	IGS	6.85e-59
Orbea	O. wissmannii	113	68585	R	IGS	68585	IGS	6.85e-59
Orbea	O. wissmannii	114	77816	F	petB	77858	petB	1.71e-59
Orbea	O. wissmannii	119	68573	R	IGS	68573	IGS	1.67e-62
Orbea	O. wissmannii	119	68573	F	IGS	68579	IGS	1.67e-62
Orbea	O. wissmannii	119	68579	R	IGS	68579	IGS	1.67e-62
Orbea	O. wissmannii	121	77816	F	petB	77851	petB	1.04e-63
Orbea	O. wissmannii	127	68572	R	IGS	68572	IGS	2.55e-67
Orbea	O. wissmannii	128	77816	F	petB	77844	petB	6.38e-68
Orbea	O. wissmannii	135	137050	R	ycf1	137050	ycf1	3.89e-72
Orbea	O. wissmannii	135	111787	C	IGS	137050	ycf1	3.89e-72
Orbea	O. wissmannii	135	77816	F	petB	77837	petB	3.89e-72
Orbea	O. wissmannii	135	111787	R	IGS	111787	IGS	3.89e-72
Orbea	O. wissmannii	142	77816	F	petB	77830	petB	2.38e-76
Orbea	O. wissmannii	144	137094	R	ycf1	137094	ycf1	1.48e-77
Orbea	O. wissmannii	144	111734	R	IGS	111734	IGS	1.48e-77
Orbea	O. wissmannii	144	111734	C	IGS	137094	ycf1	1.48e-77
Orbea	O. wissmannii	149	77816	F	petB	77823	petB	1.45e-80
Orbea	O. wissmannii	91	111846	C	IGS	137147	ycf1	1.2e-45
Huernia	H. keniensis	23	45117	P	IGS	145646	IGS	0.000102
Huernia	H. keniensis	23	27170	P	IGS	27195	IGS	0.000102
Huernia	H. keniensis	23	45117	F	IGS	99167	IGS	0.000102
Huernia	H. keniensis	23	7279	F	IGS	81922	IGS	0.000102
Huernia	H. keniensis	23	4726	F	IGS	81341	IGS	0.000102
Huernia	H. keniensis	24	121019	P	IGS	121051	IGS	2.55e-05
Huernia	H. keniensis	24	14285	F	IGS	14307	IGS	2.55e-05
Huernia	H. keniensis	25	58675	F	accD	58747	accD	6.38e-06
Huernia	H. keniensis	26	156177	P	ycf2	156177	ycf2	1.59e-06
Huernia	H. keniensis	25	119675	R	IGS	119675	IGS	6.38e-06
Huernia	H. keniensis	26	88633	F	ycf2	156177	ycf2	1.59e-06
Huernia	H. keniensis	26	58863	F	accD	58890	accD	1.59e-06
Huernia	H. keniensis	26	58760	F	accD	58778	accD	1.59e-06
Huernia	H. keniensis	26	88633	P	ycf2	88633	ycf2	1.59e-06
Huernia	H. keniensis	27	133171	F	ycf1	133216	ycf1	3.99e-07
Huernia	H. keniensis	27	111638	P	ycf1	133216	ycf1	3.99e-07
Huernia	H. keniensis	27	125998	P	ndhA	145630	IGS	3.99e-07
Huernia	H. keniensis	27	111593	P	ycf1	133171	ycf1	3.99e-07
Huernia	H. keniensis	27	111593	F	ycf1	111638	ycf1	3.99e-07
Huernia	H. keniensis	27	99179	F	IGS	125998	ndhA	3.99e-07
Huernia	H. keniensis	28	144874	F	IGS	144902	IGS	9.97e-08
Huernia	H. keniensis	28	133185	F	ycf1	133215	ycf1	9.97e-08
Huernia	H. keniensis	28	115470	F	IGS	129367	IGS	9.97e-08
Huernia	H. keniensis	28	129338	P	IGS	129367	IGS	9.97e-08
Huernia	H. keniensis	28	133171	F	ycf1	133186	ycf1	9.97e-08
Huernia	H. keniensis	28	115441	F	IGS	129338	IGS	9.97e-08
Huernia	H. keniensis	28	111637	P	ycf1	133186	ycf1	9.97e-08
Huernia	H. keniensis	28	115441	P	IGS	115470	IGS	9.97e-08
Huernia	H. keniensis	28	111623	P	ycf1	133215	ycf1	9.97e-08
Huernia	H. keniensis	28	111593	P	ycf1	133185	ycf1	9.97e-08
Huernia	H. keniensis	28	111622	F	ycf1	111637	ycf1	9.97e-08
Huernia	H. keniensis	28	111622	P	ycf1	133171	ycf1	9.97e-08
Huernia	H. keniensis	28	111593	F	ycf1	111623	ycf1	9.97e-08
Huernia	H. keniensis	28	99906	F	IGS	99934	IGS	9.97e-08
Huernia	H. keniensis	28	99906	P	IGS	144874	IGS	9.97e-08
Huernia	H. keniensis	28	99934	P	IGS	144902	IGS	9.97e-08
Huernia	H. keniensis	29	154958	F	ycf2	154979	ycf2	2.49e-08
Huernia	H. keniensis	29	89849	P	ycf2	154979	IGS	2.49e-08
Huernia	H. keniensis	29	89828	P	ycf2	154958	IGS	2.49e-08
Huernia	H. keniensis	29	89828	F	ycf2	89849	ycf2	2.49e-08
Huernia	H. keniensis	29	67027	F	IGS	67055	IGS	2.49e-08
Huernia	H. keniensis	42	133724	F	ycf1	133745	ycf1	3.71e-16
Huernia	H. keniensis	30	8466	P	IGS	46471	trnS-GGA	6.23e-09
Huernia	H. keniensis	42	111070	P	ycf1	133745	ycf1	3.71e-16
Huernia	H. keniensis	42	111049	P	ycf1	133724	ycf1	3.71e-16
Huernia	H. keniensis	47	58697	F	accD	58721	accD	3.63e-19
Huernia	H. keniensis	42	111049	F	ycf1	111070	ycf1	3.71e-16
Huernia	H. keniensis	50	75040	P	IGS	75040	IGS	5.67e-21
Huernia	H. keniensis	23	47564	F	IGS	47587	IGS	0.000102
Duvalia	Du. velutina	29	90552	P	ycf2	156187	ycf2	2.53e-08
Duvalia	Du. velutina	29	90531	F	ycf2	90552	ycf2	2.53e-08
Duvalia	Du. velutina	29	90531	P	ycf2	156166	ycf2	2.53e-08
Duvalia	Du. velutina	30	8451	P	trnS-GCU	46482	IGS	6.32e-09
Duvalia	Du. velutina	37	78145	F	petD	78191	petD	3.86e-13
Duvalia	Du. velutina	38	28837	F	IGS	28851	IGS	9.65e-14
Duvalia	Du. velutina	40	4734	P	IGS	4734	IGS	6.03e-15
Duvalia	Du. velutina	42	111927	P	ycf1	134799	ycf1	3.77e-16
Duvalia	Du. velutina	42	111906	P	ycf1	134778	ycf1	3.77e-16
Duvalia	Du. velutina	42	134778	F	ycf1	134799	ycf1	3.77e-16
Duvalia	Du. velutina	42	111906	F	ycf1	111927	ycf1	3.77e-16
Duvalia	Du. velutina	43	112602	P	ycf1	134147	ycf1	9.42e-17
Duvalia	Du. velutina	43	112557	P	ycf1	134102	ycf1	9.42e-17
Duvalia	Du. velutina	43	134102	F	ycf1	134147	ycf1	9.42e-17
Duvalia	Du. velutina	43	112557	F	ycf1	112602	ycf1	9.42e-17
Duvalia	Du. velutina	44	112676	P	ycf1	134072	ycf1	2.36e-17
Duvalia	Du. velutina	44	134027	F	ycf1	134072	ycf1	2.36e-17
Duvalia	Du. velutina	44	112631	P	ycf1	134027	ycf1	2.36e-17
Duvalia	Du. velutina	44	112631	F	ycf1	112676	ycf1	2.36e-17
Duvalia	Du. velutina	47	59339	F	accD	59363	accD	3.68e-19
Duvalia	Du. velutina	50	75741	P	IGS	75741	IGS	5.75e-21
Duvalia	Du. velutina	53	153716	F	ycf2	153746	ycf2	8.99e-23
Duvalia	Du. velutina	53	92948	F	ycf2	92978	ycf2	8.99e-23
Duvalia	Du. velutina	53	92948	P	ycf2	153716	ycf2	8.99e-23
Duvalia	Du. velutina	53	92978	P	ycf2	153746	ycf2	8.99e-23
Duvalia	Du. velutina	55	136418	F	IGS	136526	IGS	5.62e-24
Duvalia	Du. velutina	55	110166	P	IGS	136418	IGS	5.62e-24
Duvalia	Du. velutina	55	110274	P	IGS	136526	IGS	5.62e-24
Duvalia	Du. velutina	55	110166	F	IGS	110274	IGS	5.62e-24
Duvalia	Du. velutina	59	112631	P	ycf1	134027	ycf1	2.19e-26
Duvalia	Du. velutina	59	112661	P	ycf1	134057	ycf1	2.19e-26
Duvalia	Du. velutina	59	134027	F	ycf1	134057	ycf1	2.19e-26
Duvalia	Du. velutina	59	112631	F	ycf1	112661	ycf1	2.19e-26
Duvalia	Du. velutina	74	112631	P	ycf1	134027	ycf1	2.04e-35
Duvalia	Du. velutina	74	112646	P	ycf1	134042	ycf1	2.04e-35
Duvalia	Du. velutina	74	134027	F	ycf1	134042	ycf1	2.04e-35
Duvalia	Du. velutina	74	112631	F	ycf1	112646	ycf1	2.04e-35
Duvalia	Du. velutina	82	136418	F	IGS	136499	IGS	3.12e-40
Duvalia	Du. velutina	82	110247	P	IGS	136499	IGS	3.12e-40
Duvalia	Du. velutina	82	110166	P	IGS	136418	IGS	3.12e-40
Duvalia	Du. velutina	82	110166	F	IGS	110247	IGS	3.12e-40
Duvalia	Du. velutina	109	110220	P	IGS	136472	IGS	1.73e-56
Duvalia	Du. velutina	109	136418	F	IGS	136472	IGS	1.73e-56
Duvalia	Du. velutina	109	110166	P	IGS	136418	IGS	1.73e-56
Duvalia	Du. velutina	109	110166	F	IGS	110220	IGS	1.73e-56
Duvalia	Du. velutina	136	110193	P	IGS	136445	IGS	9.61e-73
Duvalia	Du. velutina	136	136418	F	IGS	136445	IGS	9.61e-73
Duvalia	Du. velutina	136	110166	P	IGS	136418	IGS	9.61e-73
Monolluma	M. quadrangula	29	134541	F	ycf1	134571	ycf1	2.54e-08
Monolluma	M. quadrangula	29	134512	F	ycf1	134572	ycf1	2.54e-08
Monolluma	M. quadrangula	29	134512	F	ycf1	134632	ycf1	2.54e-08
Monolluma	M. quadrangula	29	112893	P	ycf1	134632	ycf1	2.54e-08
Monolluma	M. quadrangula	29	112893	P	ycf1	134572	ycf1	2.54e-08
Monolluma	M. quadrangula	29	112864	P	ycf1	134631	ycf1	2.54e-08
Monolluma	M. quadrangula	29	112864	P	ycf1	134571	ycf1	2.54e-08
Monolluma	M. quadrangula	29	112834	F	ycf1	112864	ycf1	2.54e-08
Monolluma	M. quadrangula	29	112833	P	ycf1	134512	ycf1	2.54e-08
Monolluma	M. quadrangula	29	112834	P	ycf1	134541	ycf1	2.54e-08
Monolluma	M. quadrangula	29	112833	F	ycf1	112893	ycf1	2.54e-08
Monolluma	M. quadrangula	29	112774	F	ycf1	112864	ycf1	2.54e-08
Monolluma	M. quadrangula	29	112773	P	ycf1	134512	ycf1	2.54e-08
Monolluma	M. quadrangula	29	112774	P	ycf1	134541	ycf1	2.54e-08
Monolluma	M. quadrangula	29	112773	F	ycf1	112893	ycf1	2.54e-08
Monolluma	M. quadrangula	29	90795	P	ycf2	156589	ycf2	2.54e-08
Monolluma	M. quadrangula	29	90816	P	ycf2	156610	ycf2	2.54e-08
Monolluma	M. quadrangula	29	90795	F	ycf2	90816	ycf2	2.54e-08
Monolluma	M. quadrangula	29	67978	F	IGS	68006	IGS	2.54e-08
Monolluma	M. quadrangula	30	134526	F	ycf1	134631	ycf1	6.36e-09
Monolluma	M. quadrangula	30	134526	F	ycf1	134571	ycf1	6.36e-09
Monolluma	M. quadrangula	30	112878	P	ycf1	134631	ycf1	6.36e-09
Monolluma	M. quadrangula	30	112833	F	ycf1	112878	ycf1	6.36e-09
Monolluma	M. quadrangula	30	112833	P	ycf1	134526	ycf1	6.36e-09
Monolluma	M. quadrangula	30	112878	P	ycf1	134571	ycf1	6.36e-09
Monolluma	M. quadrangula	30	112773	P	ycf1	134526	ycf1	6.36e-09
Monolluma	M. quadrangula	30	8582	P	IGS	46675		6.36e-09
Monolluma	M. quadrangula	30	112773	F	ycf1	112878	ycf1	6.36e-09
Monolluma	M. quadrangula	42	135293	F	ycf1	135314	ycf1	3.79e-16
Monolluma	M. quadrangula	42	112078	F	ycf1	112099	ycf1	3.79e-16
Monolluma	M. quadrangula	42	112078	P	ycf1	135293	ycf1	3.79e-16
Monolluma	M. quadrangula	42	112099	P	ycf1	135314	ycf1	3.79e-16
Monolluma	M. quadrangula	43	134512	F	ycf1	134527	ycf1	9.48e-17
Monolluma	M. quadrangula	43	112864	F	ycf1	112879	ycf1	9.48e-17
Monolluma	M. quadrangula	43	112864	P	ycf1	134512	ycf1	9.48e-17
Monolluma	M. quadrangula	43	112879	P	ycf1	134527	ycf1	9.48e-17
Monolluma	M. quadrangula	46	4821	P	IGS	4821	IGS	1.48e-18
Monolluma	M. quadrangula	47	59584	F	accD	59608	accD	3.7e-19
Monolluma	M. quadrangula	50	75976	P	IGS	75976	IGS	5.78e-21
Monolluma	M. quadrangula	55	78372	F	petD	78427	petD	5.65e-24
Monolluma	M. quadrangula	74	154103	F	ycf2	154151	ycf2	2.05e-35
Monolluma	M. quadrangula	74	93209	P	ycf2	154103	ycf2	2.05e-35
Monolluma	M. quadrangula	74	93257	P	ycf2	154151	ycf2	2.05e-35
Monolluma	M. quadrangula	74	93209	F	ycf2	93257	ycf2	2.05e-35
Monolluma	M. quadrangula	88	134557	F	ycf1	134617	ycf1	7.65e-44
Monolluma	M. quadrangula	88	112729	P	ycf1	134557	ycf1	7.65e-44
Monolluma	M. quadrangula	88	112789	P	ycf1	134617	ycf1	7.65e-44
Monolluma	M. quadrangula	88	112729	F	ycf1	112789	ycf1	7.65e-44
Monolluma	M. quadrangula	29	134541	F	ycf1	134631	ycf1	2.54e-08
Ceropegia	C. dolichophylla	28	134418	F	ycf1	134433	ycf1	1.01e-07
Ceropegia	C. dolichophylla	28	116617	F	IGS	130551	IGS	1.01e-07
Ceropegia	C. dolichophylla	28	130522	P	IGS	130551	IGS	1.01e-07
Ceropegia	C. dolichophylla	28	116588	F	IGS	130522	IGS	1.01e-07
Ceropegia	C. dolichophylla	28	116588	P	IGS	116617	IGS	1.01e-07
Ceropegia	C. dolichophylla	28	112721	P	ycf1	134433	ycf1	1.01e-07
Ceropegia	C. dolichophylla	28	112706	P	ycf1	134418	ycf1	1.01e-07
Ceropegia	C. dolichophylla	28	110445	P	IGS	136748	IGS	1.01e-07
Ceropegia	C. dolichophylla	28	110391	P	IGS	136694	IGS	1.01e-07
Ceropegia	C. dolichophylla	28	112706	F	ycf1	112721	ycf1	1.01e-07
Ceropegia	C. dolichophylla	28	110391	F	IGS	110445	IGS	1.01e-07
Ceropegia	C. dolichophylla	28	100845	P	IGS	146266	IGS	1.01e-07
Ceropegia	C. dolichophylla	28	100845	F	IGS	100873	IGS	1.01e-07
Ceropegia	C. dolichophylla	28	100873	P	IGS	146294	IGS	1.01e-07
Ceropegia	C. dolichophylla	28	112	P	IGS	144	IGS	1.01e-07
Ceropegia	C. dolichophylla	29	134417	F	ycf1	134462	ycf1	2.54e-08
Ceropegia	C. dolichophylla	29	156337	F	ycf2	156358	ycf2	2.54e-08
Ceropegia	C. dolichophylla	29	134358	F	ycf1	134403	ycf1	2.54e-08
Ceropegia	C. dolichophylla	29	112780	P	ycf1	134403	ycf1	2.54e-08
Ceropegia	C. dolichophylla	29	112735	P	ycf1	134358	ycf1	2.54e-08
Ceropegia	C. dolichophylla	29	112735	F	ycf1	112780	ycf1	2.54e-08
Ceropegia	C. dolichophylla	29	112721	P	ycf1	134462	ycf1	2.54e-08
Ceropegia	C. dolichophylla	29	90801	P	ycf2	156358	ycf2	2.54e-08
Ceropegia	C. dolichophylla	29	112676	F	ycf1	112721	ycf1	2.54e-08
Ceropegia	C. dolichophylla	29	112676	P	ycf1	134417	ycf1	2.54e-08
Ceropegia	C. dolichophylla	29	90780	P	ycf2	156337	ycf2	2.54e-08
Ceropegia	C. dolichophylla	29	67959	F	IGS	67987	IGS	2.54e-08
Ceropegia	C. dolichophylla	29	90780	F	ycf2	90801	ycf2	2.54e-08
Ceropegia	C. dolichophylla	30	8537	P	IGS	46651	trnS-GGA	6.34e-09
Ceropegia	C. dolichophylla	43	112691	P	ycf1	134463	ycf1	9.45e-17
Ceropegia	C. dolichophylla	43	134433	F	ycf1	134463	ycf1	9.45e-17
Ceropegia	C. dolichophylla	32	59696	F	accD	59723	accD	3.96e-10
Ceropegia	C. dolichophylla	43	112661	P	ycf1	134433	ycf1	9.45e-17
Ceropegia	C. dolichophylla	44	112765	P	ycf1	134388	ycf1	2.36e-17
Ceropegia	C. dolichophylla	44	134358	F	ycf1	134388	ycf1	2.36e-17
Ceropegia	C. dolichophylla	43	112661	F	ycf1	112691	ycf1	9.45e-17
Ceropegia	C. dolichophylla	44	112735	P	ycf1	134358	ycf1	2.36e-17
Ceropegia	C. dolichophylla	44	112735	F	ycf1	112765	ycf1	2.36e-17
Ceropegia	C. dolichophylla	44	59533	F	accD	59557	accD	2.36e-17
Ceropegia	C. dolichophylla	46	4783	P	trnK-UUU	4783	trnK-UUU	1.48e-18
Ceropegia	C. dolichophylla	55	136694	F	IGS	136721	IGS	5.63e-24
Ceropegia	C. dolichophylla	55	110391	P	IGS	136694	IGS	5.63e-24
Ceropegia	C. dolichophylla	55	110418	P	IGS	136721	IGS	5.63e-24
Ceropegia	C. dolichophylla	55	110391	F	IGS	110418	IGS	5.63e-24
Ceropegia	C. dolichophylla	59	134358	F	ycf1	134373	ycf1	2.2e-26
Ceropegia	C. dolichophylla	59	112735	P	ycf1	134358	ycf1	2.2e-26
Ceropegia	C. dolichophylla	59	112750	P	ycf1	134373	ycf1	2.2e-26
Ceropegia	C. dolichophylla	59	112735	F	ycf1	112750	ycf1	2.2e-26
Ceropegia	C. dolichophylla	28	136694	F	IGS	136748	IGS	1.01e-07
Ceropegia	C. longifolia	28	134440	F	ycf1	134455	ycf1	1.01e-07
Ceropegia	C. longifolia	28	116638	F	IGS	130573	IGS	1.01e-07
Ceropegia	C. longifolia	28	130544	P	IGS	130573	IGS	1.01e-07
Ceropegia	C. longifolia	28	116609	F	IGS	130544	IGS	1.01e-07
Ceropegia	C. longifolia	28	116609	P	IGS	116638	IGS	1.01e-07
Ceropegia	C. longifolia	28	112742	P	ycf1	134455	ycf1	1.01e-07
Ceropegia	C. longifolia	28	112727	P	ycf1	134440	ycf1	1.01e-07
Ceropegia	C. longifolia	28	110466	P	IGS	136770	IGS	1.01e-07
Ceropegia	C. longifolia	28	110412	P	IGS	136716	IGS	1.01e-07
Ceropegia	C. longifolia	28	112727	F	ycf1	112742	ycf1	1.01e-07
Ceropegia	C. longifolia	28	110412	F	IGS	110466	IGS	1.01e-07
Ceropegia	C. longifolia	28	100866	P	IGS	146288	IGS	1.01e-07
Ceropegia	C. longifolia	28	100866	F	IGS	100894	IGS	1.01e-07
Ceropegia	C. longifolia	28	100894	P	IGS	146316	IGS	1.01e-07
Ceropegia	C. longifolia	28	27400	F	IGS	27414	IGS	1.01e-07
Ceropegia	C. longifolia	29	134439	F	ycf1	134484	ycf1	2.54e-08
Ceropegia	C. longifolia	29	156359	F	ycf2	156380	ycf2	2.54e-08
Ceropegia	C. longifolia	29	134380	F	ycf1	134425	ycf1	2.54e-08
Ceropegia	C. longifolia	29	112801	P	ycf1	134425	ycf1	2.54e-08
Ceropegia	C. longifolia	29	112756	P	ycf1	134380	ycf1	2.54e-08
Ceropegia	C. longifolia	29	112756	F	ycf1	112801	ycf1	2.54e-08
Ceropegia	C. longifolia	29	112742	P	ycf1	134484	ycf1	2.54e-08
Ceropegia	C. longifolia	29	90822	P	ycf2	156380	ycf2	2.54e-08
Ceropegia	C. longifolia	29	112697	F	ycf1	112742	ycf1	2.54e-08
Ceropegia	C. longifolia	29	112697	P	ycf1	134439	ycf1	2.54e-08
Ceropegia	C. longifolia	29	90801	P	ycf2	156359	ycf2	2.54e-08
Ceropegia	C. longifolia	29	67980	F	IGS	68008	IGS	2.54e-08
Ceropegia	C. longifolia	29	90801	F	ycf2	90822	ycf2	2.54e-08
Ceropegia	C. longifolia	30	8538	P	IGS	46673	trnS-GGA	6.34e-09
Ceropegia	C. longifolia	43	112712	P	ycf1	134485	ycf1	9.45e-17
Ceropegia	C. longifolia	43	134455	F	ycf1	134485	ycf1	9.45e-17
Ceropegia	C. longifolia	32	59718	F	accD	59745	accD	3.96e-10
Ceropegia	C. longifolia	43	112682	P	ycf1	134455	ycf1	9.45e-17
Ceropegia	C. longifolia	44	112786	P	ycf1	134410	ycf1	2.36e-17
Ceropegia	C. longifolia	44	134380	F	ycf1	134410	ycf1	2.36e-17
Ceropegia	C. longifolia	43	112682	F	ycf1	112712	ycf1	9.45e-17
Ceropegia	C. longifolia	44	112756	P	ycf1	134380	ycf1	2.36e-17
Ceropegia	C. longifolia	44	112756	F	ycf1	112786	ycf1	2.36e-17
Ceropegia	C. longifolia	44	59555	F	accD	59579	accD	2.36e-17
Ceropegia	C. longifolia	46	4782	P	IGS	4782	IGS	1.48e-18
Ceropegia	C. longifolia	55	136716	F	IGS	136743	IGS	5.63e-24
Ceropegia	C. longifolia	55	110412	P	IGS	136716	IGS	5.63e-24
Ceropegia	C. longifolia	55	110439	P	IGS	136743	IGS	5.63e-24
Ceropegia	C. longifolia	55	110412	F	IGS	110439	IGS	5.63e-24
Ceropegia	C. longifolia	59	134380	F	ycf1	134395	ycf1	2.2e-26
Ceropegia	C. longifolia	59	112756	P	ycf1	134380	ycf1	2.2e-26
Ceropegia	C. longifolia	59	112771	P	ycf1	134395	ycf1	2.2e-26
Ceropegia	C. longifolia	59	112756	F	ycf1	112771	ycf1	2.2e-26
Ceropegia	C. longifolia	28	136716	F	IGS	136770	IGS	1.01e-07
Ceropegia	C. nilotica	26	89551	F	ycf2	157295	ycf2	1.62e-06
Ceropegia	C. nilotica	26	59488	F	accD	59506	accD	1.62e-06
Ceropegia	C. nilotica	26	89551	P	ycf2	89551	ycf2	1.62e-06
Ceropegia	C. nilotica	27	134215	F	ycf1	134230	ycf1	4.04e-07
Ceropegia	C. nilotica	27	126950	P	ndhA	146743	IGS	4.04e-07
Ceropegia	C. nilotica	27	112630	P	ycf1	134230	ycf1	4.04e-07
Ceropegia	C. nilotica	27	112615	P	ycf1	134215	ycf1	4.04e-07
Ceropegia	C. nilotica	27	100102	F	IGS	126950	ycf1	4.04e-07
Ceropegia	C. nilotica	28	145987	F	IGS	146015	IGS	1.01e-07
Ceropegia	C. nilotica	27	112615	F	ycf1	112630	ycf1	4.04e-07
Ceropegia	C. nilotica	28	136413	F	IGS	136467	IGS	1.01e-07
Ceropegia	C. nilotica	28	130319	P	IGS	130348	IGS	1.01e-07
Ceropegia	C. nilotica	28	116525	F	IGS	130348	IGS	1.01e-07
Ceropegia	C. nilotica	28	134185	F	ycf1	134200	ycf1	1.01e-07
Ceropegia	C. nilotica	28	116496	F	IGS	130319	IGS	1.01e-07
Ceropegia	C. nilotica	28	112659	P	ycf1	134200	ycf1	1.01e-07
Ceropegia	C. nilotica	28	116496	P	IGS	116525	IGS	1.01e-07
Ceropegia	C. nilotica	28	112644	P	ycf1	134185	ycf1	1.01e-07
Ceropegia	C. nilotica	28	112644	F	ycf1	112659	ycf1	1.01e-07
Ceropegia	C. nilotica	28	110431	P	IGS	136467	IGS	1.01e-07
Ceropegia	C. nilotica	28	110377	P	IGS	136413	IGS	1.01e-07
Ceropegia	C. nilotica	28	110377	F	IGS	110431	IGS	1.01e-07
Ceropegia	C. nilotica	28	100829	F	IGS	100857	IGS	1.01e-07
Ceropegia	C. nilotica	28	100829	P	IGS	145987	IGS	1.01e-07
Ceropegia	C. nilotica	28	100857	P	IGS	146015	IGS	1.01e-07
Ceropegia	C. nilotica	28	8424	P	trnS-GCU	46591	trnS-GGA	1.01e-07
Ceropegia	C. nilotica	29	112688	P	ycf1	134170	ycf1	2.53e-08
Ceropegia	C. nilotica	29	134155	F	ycf1	134170	ycf1	2.53e-08
Ceropegia	C. nilotica	29	112673	P	ycf1	134155	ycf1	2.53e-08
Ceropegia	C. nilotica	29	43803	R	IGS	43803	IGS	2.53e-08
Ceropegia	C. nilotica	29	67900	F	IGS	67928	IGS	2.53e-08
Ceropegia	C. nilotica	29	112673	F	ycf1	112688	ycf1	2.53e-08
Ceropegia	C. nilotica	32	59591	F	accD	59618	accD	3.95e-10
Ceropegia	C. nilotica	33	112573	P	ycf1	134251	ycf1	9.88e-11
Ceropegia	C. nilotica	33	112588	P	ycf1	134266	ycf1	9.88e-11
Ceropegia	C. nilotica	33	134251	F	ycf1	134266	ycf1	9.88e-11
Ceropegia	C. nilotica	33	112573	F	ycf1	112588	ycf1	9.88e-11
Ceropegia	C. nilotica	33	59443	F	accD	59467	accD	9.88e-11
Ceropegia	C. nilotica	34	159016	F	IGS	159030	IGS	2.47e-11
Ceropegia	C. nilotica	34	87822	P	IGS	159030	IGS	2.47e-11
Ceropegia	C. nilotica	34	87808	P	IGS	159016	IGS	2.47e-11
Ceropegia	C. nilotica	48	32492	F	IGS	32563	IGS	9.2e-20
Ceropegia	C. nilotica	34	87808	F	IGS	87822	IGS	2.47e-11
Ceropegia	C. nilotica	50	75975	P	psbB	75975	psbB	5.75e-21
Ceropegia	C. nilotica	55	136413	F	IGS	136440	IGS	5.61e-24
Ceropegia	C. nilotica	55	110377	P	IGS	136413	IGS	5.61e-24
Ceropegia	C. nilotica	55	110404	P	IGS	136440	IGS	5.61e-24
Ceropegia	C. nilotica	55	110377	F	IGS	110404	IGS	5.61e-24
Ceropegia	C. nilotica	26	116840	R	ndhF	116840	ndhF	1.62e-06
Ceropegia	C. sunhangiana	28	134593	F	ycf1	134608	ycf1	1.02e-07
Ceropegia	C. sunhangiana	28	116786	F	IGS	130744	IGS	1.02e-07
Ceropegia	C. sunhangiana	28	130715	P	IGS	130744	IGS	1.02e-07
Ceropegia	C. sunhangiana	28	116757	F	IGS	130715	IGS	1.02e-07
Ceropegia	C. sunhangiana	28	116757	P	IGS	116786	IGS	1.02e-07
Ceropegia	C. sunhangiana	28	112908	P	ycf1	134608	ycf1	1.02e-07
Ceropegia	C. sunhangiana	28	112893	P	ycf1	134593	ycf1	1.02e-07
Ceropegia	C. sunhangiana	28	110632	P	IGS	136923	IGS	1.02e-07
Ceropegia	C. sunhangiana	28	110578	P	IGS	136869	IGS	1.02e-07
Ceropegia	C. sunhangiana	28	112893	F	ycf1	112908	ycf1	1.02e-07
Ceropegia	C. sunhangiana	28	110578	F	IGS	110632	IGS	1.02e-07
Ceropegia	C. sunhangiana	28	101032	P	IGS	146441	IGS	1.02e-07
Ceropegia	C. sunhangiana	28	101032	F	IGS	101060	IGS	1.02e-07
Ceropegia	C. sunhangiana	28	101060	P	IGS	146469	IGS	1.02e-07
Ceropegia	C. sunhangiana	29	156512	F	ycf2	156533	ycf2	2.54e-08
Ceropegia	C. sunhangiana	29	134533	F	ycf1	134578	ycf1	2.54e-08
Ceropegia	C. sunhangiana	29	134592	F	ycf1	134637	ycf1	2.54e-08
Ceropegia	C. sunhangiana	29	112967	P	ycf1	134578	ycf1	2.54e-08
Ceropegia	C. sunhangiana	29	112922	P	ycf1	134533	ycf1	2.54e-08
Ceropegia	C. sunhangiana	29	112922	F	ycf1	112967	ycf1	2.54e-08
Ceropegia	C. sunhangiana	29	112908	P	ycf1	134637	ycf1	2.54e-08
Ceropegia	C. sunhangiana	29	112863	P	ycf1	134592	ycf1	2.54e-08
Ceropegia	C. sunhangiana	29	90967	P	ycf2	156512	ycf2	2.54e-08
Ceropegia	C. sunhangiana	29	90988	P	ycf2	156533	ycf2	2.54e-08
Ceropegia	C. sunhangiana	29	112863	F	ycf1	112908	ycf1	2.54e-08
Ceropegia	C. sunhangiana	29	90967	F	ycf2	90988	ycf2	2.54e-08
Ceropegia	C. sunhangiana	30	27412	P	IGS	27412	IGS	6.35e-09
Ceropegia	C. sunhangiana	29	68097	F	IGS	68125	IGS	2.54e-08
Ceropegia	C. sunhangiana	30	8542	P	IGS	46748	trnS-GGA	6.35e-09
Ceropegia	C. sunhangiana	43	112878	P	ycf1	134638	ycf1	9.47e-17
Ceropegia	C. sunhangiana	43	134608	F	ycf1	134638	ycf1	9.47e-17
Ceropegia	C. sunhangiana	32	59831	F	accD	59858	accD	3.97e-10
Ceropegia	C. sunhangiana	43	112848	P	ycf1	134608	ycf1	9.47e-17
Ceropegia	C. sunhangiana	44	112952	P	ycf1	134563	ycf1	2.37e-17
Ceropegia	C. sunhangiana	44	134533	F	ycf1	134563	ycf1	2.37e-17
Ceropegia	C. sunhangiana	43	112848	F	ycf1	112878	ycf1	9.47e-17
Ceropegia	C. sunhangiana	44	112922	P	ycf1	134533	ycf1	2.37e-17
Ceropegia	C. sunhangiana	44	112922	F	ycf1	112952	ycf1	2.37e-17
Ceropegia	C. sunhangiana	44	59668	F	accD	59692	accD	2.37e-17
Ceropegia	C. sunhangiana	44	4792	P	IGS	4792	IGS	2.37e-17
Ceropegia	C. sunhangiana	55	136869	F	IGS	136896	IGS	5.64e-24
Ceropegia	C. sunhangiana	55	110578	P	IGS	136869	IGS	5.64e-24
Ceropegia	C. sunhangiana	55	110605	P	IGS	136896	IGS	5.64e-24
Ceropegia	C. sunhangiana	55	110578	F	IGS	110605	IGS	5.64e-24
Ceropegia	C. sunhangiana	59	134533	F	ycf1	134548	ycf1	2.2e-26
Ceropegia	C. sunhangiana	59	112922	P	ycf1	134533	ycf1	2.2e-26
Ceropegia	C. sunhangiana	59	112937	P	ycf1	134548	ycf1	2.2e-26
Ceropegia	C. sunhangiana	59	112922	F	ycf1	112937	ycf1	2.2e-26
Ceropegia	C. sunhangiana	28	136869	F	IGS	136923	IGS	1.02e-07

## Sheet: Table S7
Table S7 The number and location of tandem repeat sequences in the chloroplast genomes of fifteen Stapeliinae
Species Name	Total	Location
		LSC	IRB	IRA	SSC
Desmidorchis adenensis	106	54	24	23	5
Desmidorchis arabica	97	53	20	19	5
Desmidorchis awdeliana	113	59	25	24	5
Desmidorchis penicillata	106	54	24	23	5
Desmidorchis retrospesiens	104	52	23	25	4
Orbea sprengeri subsp. commutata	115	56	25	30	4
Orbea variegata	87	45	19	19	4
Orbea wissmannii var. eremastrum	103	59	23	21	0
Monolluma quadrangula	112	59	22	21	10
Huernia keniensis	76	38	17	15	6
Duvalia velutina	91	44	19	18	10
Ceropegia dolichophylla	90	46	19	18	7
Ceropegia longifolia	91	47	19	18	7
Ceropegia nilotica	108	60	22	21	5
Ceropegia sunhangiana	91	49	17	16	9

## Sheet: Table S8 
Table S8 The size of tandem repeat sequences in the chloroplast genomes of fifteen Stapeliinae
Species	Coordinate_Length
Desmidorchis adenensis	35
Desmidorchis adenensis	36
Desmidorchis adenensis	38
Desmidorchis adenensis	38
Desmidorchis adenensis	42
Desmidorchis adenensis	40
Desmidorchis adenensis	36
Desmidorchis adenensis	34
Desmidorchis adenensis	31
Desmidorchis adenensis	31
Desmidorchis adenensis	38
Desmidorchis adenensis	86
Desmidorchis adenensis	43
Desmidorchis adenensis	52
Desmidorchis adenensis	133
Desmidorchis adenensis	42
Desmidorchis adenensis	82
Desmidorchis adenensis	128
Desmidorchis adenensis	37
Desmidorchis adenensis	30
Desmidorchis adenensis	101
Desmidorchis adenensis	60
Desmidorchis adenensis	50
Desmidorchis adenensis	43
Desmidorchis adenensis	25
Desmidorchis adenensis	43
Desmidorchis adenensis	40
Desmidorchis adenensis	46
Desmidorchis adenensis	36
Desmidorchis adenensis	30
Desmidorchis adenensis	28
Desmidorchis adenensis	34
Desmidorchis adenensis	26
Desmidorchis adenensis	57
Desmidorchis adenensis	110
Desmidorchis adenensis	116
Desmidorchis adenensis	94
Desmidorchis adenensis	33
Desmidorchis adenensis	52
Desmidorchis adenensis	63
Desmidorchis adenensis	61
Desmidorchis adenensis	105
Desmidorchis adenensis	44
Desmidorchis adenensis	53
Desmidorchis adenensis	41
Desmidorchis adenensis	57
Desmidorchis adenensis	36
Desmidorchis adenensis	49
Desmidorchis adenensis	67
Desmidorchis adenensis	46
Desmidorchis adenensis	171
Desmidorchis adenensis	30
Desmidorchis adenensis	36
Desmidorchis adenensis	26
Desmidorchis adenensis	112
Desmidorchis adenensis	105
Desmidorchis adenensis	68
Desmidorchis adenensis	76
Desmidorchis adenensis	61
Desmidorchis adenensis	41
Desmidorchis adenensis	56
Desmidorchis adenensis	63
Desmidorchis adenensis	187
Desmidorchis adenensis	81
Desmidorchis adenensis	81
Desmidorchis adenensis	229
Desmidorchis adenensis	27
Desmidorchis adenensis	29
Desmidorchis adenensis	63
Desmidorchis adenensis	72
Desmidorchis adenensis	82
Desmidorchis adenensis	65
Desmidorchis adenensis	39
Desmidorchis adenensis	258
Desmidorchis adenensis	26
Desmidorchis adenensis	37
Desmidorchis adenensis	36
Desmidorchis adenensis	46
Desmidorchis adenensis	39
Desmidorchis adenensis	65
Desmidorchis adenensis	45
Desmidorchis adenensis	25
Desmidorchis adenensis	25
Desmidorchis adenensis	46
Desmidorchis adenensis	36
Desmidorchis adenensis	37
Desmidorchis adenensis	26
Desmidorchis adenensis	258
Desmidorchis adenensis	39
Desmidorchis adenensis	82
Desmidorchis adenensis	72
Desmidorchis adenensis	63
Desmidorchis adenensis	29
Desmidorchis adenensis	27
Desmidorchis adenensis	187
Desmidorchis adenensis	81
Desmidorchis adenensis	81
Desmidorchis adenensis	229
Desmidorchis adenensis	63
Desmidorchis adenensis	56
Desmidorchis adenensis	41
Desmidorchis adenensis	76
Desmidorchis adenensis	61
Desmidorchis adenensis	90
Desmidorchis adenensis	105
Desmidorchis adenensis	112
Desmidorchis arabica	35
Desmidorchis arabica	36
Desmidorchis arabica	38
Desmidorchis arabica	38
Desmidorchis arabica	42
Desmidorchis arabica	40
Desmidorchis arabica	36
Desmidorchis arabica	31
Desmidorchis arabica	31
Desmidorchis arabica	38
Desmidorchis arabica	86
Desmidorchis arabica	43
Desmidorchis arabica	52
Desmidorchis arabica	133
Desmidorchis arabica	42
Desmidorchis arabica	82
Desmidorchis arabica	128
Desmidorchis arabica	37
Desmidorchis arabica	30
Desmidorchis arabica	101
Desmidorchis arabica	60
Desmidorchis arabica	50
Desmidorchis arabica	25
Desmidorchis arabica	43
Desmidorchis arabica	40
Desmidorchis arabica	46
Desmidorchis arabica	36
Desmidorchis arabica	30
Desmidorchis arabica	28
Desmidorchis arabica	34
Desmidorchis arabica	26
Desmidorchis arabica	330
Desmidorchis arabica	57
Desmidorchis arabica	110
Desmidorchis arabica	116
Desmidorchis arabica	94
Desmidorchis arabica	33
Desmidorchis arabica	52
Desmidorchis arabica	63
Desmidorchis arabica	61
Desmidorchis arabica	105
Desmidorchis arabica	44
Desmidorchis arabica	53
Desmidorchis arabica	41
Desmidorchis arabica	57
Desmidorchis arabica	36
Desmidorchis arabica	49
Desmidorchis arabica	67
Desmidorchis arabica	46
Desmidorchis arabica	110
Desmidorchis arabica	30
Desmidorchis arabica	36
Desmidorchis arabica	26
Desmidorchis arabica	104
Desmidorchis arabica	105
Desmidorchis arabica	68
Desmidorchis arabica	76
Desmidorchis arabica	61
Desmidorchis arabica	41
Desmidorchis arabica	56
Desmidorchis arabica	63
Desmidorchis arabica	165
Desmidorchis arabica	29
Desmidorchis arabica	63
Desmidorchis arabica	72
Desmidorchis arabica	82
Desmidorchis arabica	65
Desmidorchis arabica	39
Desmidorchis arabica	288
Desmidorchis arabica	26
Desmidorchis arabica	37
Desmidorchis arabica	36
Desmidorchis arabica	46
Desmidorchis arabica	39
Desmidorchis arabica	65
Desmidorchis arabica	47
Desmidorchis arabica	25
Desmidorchis arabica	25
Desmidorchis arabica	46
Desmidorchis arabica	36
Desmidorchis arabica	37
Desmidorchis arabica	26
Desmidorchis arabica	288
Desmidorchis arabica	39
Desmidorchis arabica	82
Desmidorchis arabica	72
Desmidorchis arabica	63
Desmidorchis arabica	29
Desmidorchis arabica	165
Desmidorchis arabica	63
Desmidorchis arabica	56
Desmidorchis arabica	41
Desmidorchis arabica	76
Desmidorchis arabica	61
Desmidorchis arabica	90
Desmidorchis arabica	105
Desmidorchis arabica	104
Desmidorchis awdeliana	37
Desmidorchis awdeliana	48
Desmidorchis awdeliana	35
Desmidorchis awdeliana	36
Desmidorchis awdeliana	38
Desmidorchis awdeliana	38
Desmidorchis awdeliana	42
Desmidorchis awdeliana	40
Desmidorchis awdeliana	36
Desmidorchis awdeliana	31
Desmidorchis awdeliana	31
Desmidorchis awdeliana	38
Desmidorchis awdeliana	86
Desmidorchis awdeliana	43
Desmidorchis awdeliana	52
Desmidorchis awdeliana	133
Desmidorchis awdeliana	42
Desmidorchis awdeliana	82
Desmidorchis awdeliana	128
Desmidorchis awdeliana	37
Desmidorchis awdeliana	30
Desmidorchis awdeliana	101
Desmidorchis awdeliana	60
Desmidorchis awdeliana	50
Desmidorchis awdeliana	25
Desmidorchis awdeliana	49
Desmidorchis awdeliana	68
Desmidorchis awdeliana	113
Desmidorchis awdeliana	40
Desmidorchis awdeliana	46
Desmidorchis awdeliana	36
Desmidorchis awdeliana	30
Desmidorchis awdeliana	28
Desmidorchis awdeliana	34
Desmidorchis awdeliana	26
Desmidorchis awdeliana	330
Desmidorchis awdeliana	57
Desmidorchis awdeliana	29
Desmidorchis awdeliana	116
Desmidorchis awdeliana	94
Desmidorchis awdeliana	33
Desmidorchis awdeliana	52
Desmidorchis awdeliana	63
Desmidorchis awdeliana	61
Desmidorchis awdeliana	105
Desmidorchis awdeliana	44
Desmidorchis awdeliana	53
Desmidorchis awdeliana	41
Desmidorchis awdeliana	189
Desmidorchis awdeliana	41
Desmidorchis awdeliana	57
Desmidorchis awdeliana	36
Desmidorchis awdeliana	49
Desmidorchis awdeliana	67
Desmidorchis awdeliana	46
Desmidorchis awdeliana	110
Desmidorchis awdeliana	30
Desmidorchis awdeliana	36
Desmidorchis awdeliana	26
Desmidorchis awdeliana	104
Desmidorchis awdeliana	105
Desmidorchis awdeliana	68
Desmidorchis awdeliana	76
Desmidorchis awdeliana	61
Desmidorchis awdeliana	41
Desmidorchis awdeliana	56
Desmidorchis awdeliana	63
Desmidorchis awdeliana	81
Desmidorchis awdeliana	219
Desmidorchis awdeliana	237
Desmidorchis awdeliana	168
Desmidorchis awdeliana	244
Desmidorchis awdeliana	34
Desmidorchis awdeliana	29
Desmidorchis awdeliana	63
Desmidorchis awdeliana	72
Desmidorchis awdeliana	82
Desmidorchis awdeliana	65
Desmidorchis awdeliana	39
Desmidorchis awdeliana	288
Desmidorchis awdeliana	26
Desmidorchis awdeliana	37
Desmidorchis awdeliana	36
Desmidorchis awdeliana	46
Desmidorchis awdeliana	39
Desmidorchis awdeliana	65
Desmidorchis awdeliana	47
Desmidorchis awdeliana	25
Desmidorchis awdeliana	25
Desmidorchis awdeliana	46
Desmidorchis awdeliana	36
Desmidorchis awdeliana	37
Desmidorchis awdeliana	26
Desmidorchis awdeliana	288
Desmidorchis awdeliana	39
Desmidorchis awdeliana	82
Desmidorchis awdeliana	72
Desmidorchis awdeliana	63
Desmidorchis awdeliana	29
Desmidorchis awdeliana	34
Desmidorchis awdeliana	168
Desmidorchis awdeliana	237
Desmidorchis awdeliana	81
Desmidorchis awdeliana	244
Desmidorchis awdeliana	191
Desmidorchis awdeliana	63
Desmidorchis awdeliana	56
Desmidorchis awdeliana	41
Desmidorchis awdeliana	76
Desmidorchis awdeliana	61
Desmidorchis awdeliana	90
Desmidorchis awdeliana	105
Desmidorchis awdeliana	104
Desmidorchis penicillata	28
Desmidorchis penicillata	40
Desmidorchis penicillata	36
Desmidorchis penicillata	38
Desmidorchis penicillata	38
Desmidorchis penicillata	42
Desmidorchis penicillata	40
Desmidorchis penicillata	36
Desmidorchis penicillata	31
Desmidorchis penicillata	31
Desmidorchis penicillata	38
Desmidorchis penicillata	86
Desmidorchis penicillata	43
Desmidorchis penicillata	52
Desmidorchis penicillata	133
Desmidorchis penicillata	42
Desmidorchis penicillata	82
Desmidorchis penicillata	128
Desmidorchis penicillata	37
Desmidorchis penicillata	30
Desmidorchis penicillata	101
Desmidorchis penicillata	60
Desmidorchis penicillata	50
Desmidorchis penicillata	25
Desmidorchis penicillata	43
Desmidorchis penicillata	40
Desmidorchis penicillata	46
Desmidorchis penicillata	36
Desmidorchis penicillata	30
Desmidorchis penicillata	28
Desmidorchis penicillata	34
Desmidorchis penicillata	26
Desmidorchis penicillata	34
Desmidorchis penicillata	57
Desmidorchis penicillata	151
Desmidorchis penicillata	135
Desmidorchis penicillata	135
Desmidorchis penicillata	33
Desmidorchis penicillata	52
Desmidorchis penicillata	63
Desmidorchis penicillata	61
Desmidorchis penicillata	105
Desmidorchis penicillata	44
Desmidorchis penicillata	53
Desmidorchis penicillata	41
Desmidorchis penicillata	57
Desmidorchis penicillata	36
Desmidorchis penicillata	49
Desmidorchis penicillata	67
Desmidorchis penicillata	46
Desmidorchis penicillata	110
Desmidorchis penicillata	30
Desmidorchis penicillata	36
Desmidorchis penicillata	26
Desmidorchis penicillata	112
Desmidorchis penicillata	105
Desmidorchis penicillata	68
Desmidorchis penicillata	76
Desmidorchis penicillata	61
Desmidorchis penicillata	41
Desmidorchis penicillata	56
Desmidorchis penicillata	63
Desmidorchis penicillata	176
Desmidorchis penicillata	154
Desmidorchis penicillata	107
Desmidorchis penicillata	154
Desmidorchis penicillata	33
Desmidorchis penicillata	29
Desmidorchis penicillata	63
Desmidorchis penicillata	72
Desmidorchis penicillata	82
Desmidorchis penicillata	65
Desmidorchis penicillata	39
Desmidorchis penicillata	258
Desmidorchis penicillata	26
Desmidorchis penicillata	37
Desmidorchis penicillata	36
Desmidorchis penicillata	46
Desmidorchis penicillata	39
Desmidorchis penicillata	65
Desmidorchis penicillata	45
Desmidorchis penicillata	25
Desmidorchis penicillata	25
Desmidorchis penicillata	46
Desmidorchis penicillata	36
Desmidorchis penicillata	37
Desmidorchis penicillata	26
Desmidorchis penicillata	258
Desmidorchis penicillata	39
Desmidorchis penicillata	82
Desmidorchis penicillata	72
Desmidorchis penicillata	63
Desmidorchis penicillata	29
Desmidorchis penicillata	33
Desmidorchis penicillata	176
Desmidorchis penicillata	107
Desmidorchis penicillata	154
Desmidorchis penicillata	140
Desmidorchis penicillata	63
Desmidorchis penicillata	56
Desmidorchis penicillata	41
Desmidorchis penicillata	76
Desmidorchis penicillata	61
Desmidorchis penicillata	90
Desmidorchis penicillata	105
Desmidorchis penicillata	112
Desmidorchis retrospesiens	35
Desmidorchis retrospesiens	36
Desmidorchis retrospesiens	38
Desmidorchis retrospesiens	42
Desmidorchis retrospesiens	40
Desmidorchis retrospesiens	36
Desmidorchis retrospesiens	31
Desmidorchis retrospesiens	31
Desmidorchis retrospesiens	38
Desmidorchis retrospesiens	86
Desmidorchis retrospesiens	43
Desmidorchis retrospesiens	52
Desmidorchis retrospesiens	133
Desmidorchis retrospesiens	42
Desmidorchis retrospesiens	82
Desmidorchis retrospesiens	128
Desmidorchis retrospesiens	37
Desmidorchis retrospesiens	30
Desmidorchis retrospesiens	101
Desmidorchis retrospesiens	60
Desmidorchis retrospesiens	50
Desmidorchis retrospesiens	43
Desmidorchis retrospesiens	40
Desmidorchis retrospesiens	46
Desmidorchis retrospesiens	36
Desmidorchis retrospesiens	30
Desmidorchis retrospesiens	28
Desmidorchis retrospesiens	62
Desmidorchis retrospesiens	63
Desmidorchis retrospesiens	60
Desmidorchis retrospesiens	26
Desmidorchis retrospesiens	57
Desmidorchis retrospesiens	110
Desmidorchis retrospesiens	116
Desmidorchis retrospesiens	94
Desmidorchis retrospesiens	33
Desmidorchis retrospesiens	52
Desmidorchis retrospesiens	63
Desmidorchis retrospesiens	61
Desmidorchis retrospesiens	105
Desmidorchis retrospesiens	44
Desmidorchis retrospesiens	53
Desmidorchis retrospesiens	41
Desmidorchis retrospesiens	48
Desmidorchis retrospesiens	57
Desmidorchis retrospesiens	36
Desmidorchis retrospesiens	49
Desmidorchis retrospesiens	67
Desmidorchis retrospesiens	46
Desmidorchis retrospesiens	30
Desmidorchis retrospesiens	36
Desmidorchis retrospesiens	26
Desmidorchis retrospesiens	112
Desmidorchis retrospesiens	105
Desmidorchis retrospesiens	68
Desmidorchis retrospesiens	76
Desmidorchis retrospesiens	61
Desmidorchis retrospesiens	41
Desmidorchis retrospesiens	56
Desmidorchis retrospesiens	63
Desmidorchis retrospesiens	232
Desmidorchis retrospesiens	272
Desmidorchis retrospesiens	225
Desmidorchis retrospesiens	272
Desmidorchis retrospesiens	29
Desmidorchis retrospesiens	63
Desmidorchis retrospesiens	72
Desmidorchis retrospesiens	82
Desmidorchis retrospesiens	65
Desmidorchis retrospesiens	39
Desmidorchis retrospesiens	258
Desmidorchis retrospesiens	26
Desmidorchis retrospesiens	37
Desmidorchis retrospesiens	36
Desmidorchis retrospesiens	46
Desmidorchis retrospesiens	39
Desmidorchis retrospesiens	65
Desmidorchis retrospesiens	25
Desmidorchis retrospesiens	25
Desmidorchis retrospesiens	46
Desmidorchis retrospesiens	36
Desmidorchis retrospesiens	37
Desmidorchis retrospesiens	26
Desmidorchis retrospesiens	258
Desmidorchis retrospesiens	39
Desmidorchis retrospesiens	82
Desmidorchis retrospesiens	72
Desmidorchis retrospesiens	63
Desmidorchis retrospesiens	29
Desmidorchis retrospesiens	641
Desmidorchis retrospesiens	674
Desmidorchis retrospesiens	688
Desmidorchis retrospesiens	609
Desmidorchis retrospesiens	688
Desmidorchis retrospesiens	26
Desmidorchis retrospesiens	56
Desmidorchis retrospesiens	63
Desmidorchis retrospesiens	56
Desmidorchis retrospesiens	41
Desmidorchis retrospesiens	76
Desmidorchis retrospesiens	61
Desmidorchis retrospesiens	90
Desmidorchis retrospesiens	105
Desmidorchis retrospesiens	112
Orbea sprengeri	41
Orbea sprengeri	47
Orbea sprengeri	36
Orbea sprengeri	26
Orbea sprengeri	45
Orbea sprengeri	35
Orbea sprengeri	39
Orbea sprengeri	133
Orbea sprengeri	25
Orbea sprengeri	27
Orbea sprengeri	35
Orbea sprengeri	40
Orbea sprengeri	40
Orbea sprengeri	48
Orbea sprengeri	39
Orbea sprengeri	45
Orbea sprengeri	31
Orbea sprengeri	38
Orbea sprengeri	76
Orbea sprengeri	72
Orbea sprengeri	64
Orbea sprengeri	37
Orbea sprengeri	38
Orbea sprengeri	25
Orbea sprengeri	226
Orbea sprengeri	34
Orbea sprengeri	40
Orbea sprengeri	46
Orbea sprengeri	36
Orbea sprengeri	62
Orbea sprengeri	58
Orbea sprengeri	45
Orbea sprengeri	58
Orbea sprengeri	68
Orbea sprengeri	28
Orbea sprengeri	76
Orbea sprengeri	33
Orbea sprengeri	33
Orbea sprengeri	105
Orbea sprengeri	62
Orbea sprengeri	263
Orbea sprengeri	41
Orbea sprengeri	28
Orbea sprengeri	57
Orbea sprengeri	85
Orbea sprengeri	83
Orbea sprengeri	40
Orbea sprengeri	31
Orbea sprengeri	63
Orbea sprengeri	46
Orbea sprengeri	43
Orbea sprengeri	68
Orbea sprengeri	50
Orbea sprengeri	110
Orbea sprengeri	26
Orbea sprengeri	26
Orbea sprengeri	31
Orbea sprengeri	129
Orbea sprengeri	67
Orbea sprengeri	81
Orbea sprengeri	41
Orbea sprengeri	56
Orbea sprengeri	63
Orbea sprengeri	100
Orbea sprengeri	180
Orbea sprengeri	57
Orbea sprengeri	56
Orbea sprengeri	43
Orbea sprengeri	51
Orbea sprengeri	75
Orbea sprengeri	39
Orbea sprengeri	33
Orbea sprengeri	363
Orbea sprengeri	39
Orbea sprengeri	33
Orbea sprengeri	29
Orbea sprengeri	63
Orbea sprengeri	39
Orbea sprengeri	43
Orbea sprengeri	64
Orbea sprengeri	46
Orbea sprengeri	39
Orbea sprengeri	41
Orbea sprengeri	43
Orbea sprengeri	25
Orbea sprengeri	46
Orbea sprengeri	64
Orbea sprengeri	43
Orbea sprengeri	39
Orbea sprengeri	63
Orbea sprengeri	29
Orbea sprengeri	34
Orbea sprengeri	39
Orbea sprengeri	35
Orbea sprengeri	34
Orbea sprengeri	363
Orbea sprengeri	39
Orbea sprengeri	35
Orbea sprengeri	75
Orbea sprengeri	43
Orbea sprengeri	51
Orbea sprengeri	55
Orbea sprengeri	56
Orbea sprengeri	57
Orbea sprengeri	63
Orbea sprengeri	57
Orbea sprengeri	180
Orbea sprengeri	100
Orbea sprengeri	63
Orbea sprengeri	56
Orbea sprengeri	41
Orbea sprengeri	81
Orbea sprengeri	67
Orbea sprengeri	129
Orbea sprengeri	31
Orbea varegata	37
Orbea varegata	55
Orbea varegata	48
Orbea varegata	48
Orbea varegata	35
Orbea varegata	39
Orbea varegata	29
Orbea varegata	232
Orbea varegata	25
Orbea varegata	36
Orbea varegata	31
Orbea varegata	38
Orbea varegata	64
Orbea varegata	37
Orbea varegata	30
Orbea varegata	41
Orbea varegata	56
Orbea varegata	25
Orbea varegata	113
Orbea varegata	97
Orbea varegata	119
Orbea varegata	41
Orbea varegata	40
Orbea varegata	46
Orbea varegata	36
Orbea varegata	62
Orbea varegata	46
Orbea varegata	30
Orbea varegata	28
Orbea varegata	34
Orbea varegata	57
Orbea varegata	33
Orbea varegata	33
Orbea varegata	52
Orbea varegata	63
Orbea varegata	61
Orbea varegata	105
Orbea varegata	44
Orbea varegata	107
Orbea varegata	243
Orbea varegata	40
Orbea varegata	43
Orbea varegata	69
Orbea varegata	110
Orbea varegata	26
Orbea varegata	34
Orbea varegata	35
Orbea varegata	68
Orbea varegata	67
Orbea varegata	41
Orbea varegata	56
Orbea varegata	63
Orbea varegata	29
Orbea varegata	63
Orbea varegata	72
Orbea varegata	82
Orbea varegata	65
Orbea varegata	39
Orbea varegata	65
Orbea varegata	138
Orbea varegata	26
Orbea varegata	37
Orbea varegata	36
Orbea varegata	46
Orbea varegata	39
Orbea varegata	46
Orbea varegata	25
Orbea varegata	25
Orbea varegata	46
Orbea varegata	36
Orbea varegata	37
Orbea varegata	26
Orbea varegata	138
Orbea varegata	138
Orbea varegata	65
Orbea varegata	39
Orbea varegata	82
Orbea varegata	72
Orbea varegata	63
Orbea varegata	29
Orbea varegata	63
Orbea varegata	56
Orbea varegata	41
Orbea varegata	67
Orbea varegata	90
Orbea varegata	34
Orbea varegata	35
Orbea wissmanii	58
Orbea wissmanii	56
Orbea wissmanii	90
Orbea wissmanii	33
Orbea wissmanii	26
Orbea wissmanii	45
Orbea wissmanii	35
Orbea wissmanii	27
Orbea wissmanii	39
Orbea wissmanii	67
Orbea wissmanii	25
Orbea wissmanii	35
Orbea wissmanii	163
Orbea wissmanii	31
Orbea wissmanii	38
Orbea wissmanii	96
Orbea wissmanii	74
Orbea wissmanii	96
Orbea wissmanii	74
Orbea wissmanii	107
Orbea wissmanii	88
Orbea wissmanii	87
Orbea wissmanii	105
Orbea wissmanii	60
Orbea wissmanii	25
Orbea wissmanii	209
Orbea wissmanii	29
Orbea wissmanii	34
Orbea wissmanii	47
Orbea wissmanii	40
Orbea wissmanii	74
Orbea wissmanii	46
Orbea wissmanii	36
Orbea wissmanii	36
Orbea wissmanii	28
Orbea wissmanii	33
Orbea wissmanii	33
Orbea wissmanii	52
Orbea wissmanii	63
Orbea wissmanii	61
Orbea wissmanii	105
Orbea wissmanii	62
Orbea wissmanii	41
Orbea wissmanii	42
Orbea wissmanii	57
Orbea wissmanii	130
Orbea wissmanii	129
Orbea wissmanii	40
Orbea wissmanii	46
Orbea wissmanii	43
Orbea wissmanii	68
Orbea wissmanii	34
Orbea wissmanii	54
Orbea wissmanii	34
Orbea wissmanii	172
Orbea wissmanii	149
Orbea wissmanii	110
Orbea wissmanii	26
Orbea wissmanii	26
Orbea wissmanii	31
Orbea wissmanii	68
Orbea wissmanii	81
Orbea wissmanii	41
Orbea wissmanii	56
Orbea wissmanii	63
Orbea wissmanii	75
Orbea wissmanii	187
Orbea wissmanii	155
Orbea wissmanii	177
Orbea wissmanii	205
Orbea wissmanii	29
Orbea wissmanii	63
Orbea wissmanii	39
Orbea wissmanii	52
Orbea wissmanii	58
Orbea wissmanii	34
Orbea wissmanii	108
Orbea wissmanii	46
Orbea wissmanii	25
Orbea wissmanii	25
Orbea wissmanii	39
Orbea wissmanii	41
Orbea wissmanii	25
Orbea wissmanii	25
Orbea wissmanii	46
Orbea wissmanii	108
Orbea wissmanii	34
Orbea wissmanii	54
Orbea wissmanii	39
Orbea wissmanii	43
Orbea wissmanii	63
Orbea wissmanii	29
Orbea wissmanii	205
Orbea wissmanii	155
Orbea wissmanii	177
Orbea wissmanii	187
Orbea wissmanii	75
Orbea wissmanii	63
Orbea wissmanii	56
Orbea wissmanii	41
Orbea wissmanii	81
Orbea wissmanii	90
Orbea wissmanii	31
Monolluma quadrangula	35
Monolluma quadrangula	30
Monolluma quadrangula	49
Monolluma quadrangula	54
Monolluma quadrangula	70
Monolluma quadrangula	43
Monolluma quadrangula	35
Monolluma quadrangula	39
Monolluma quadrangula	33
Monolluma quadrangula	53
Monolluma quadrangula	40
Monolluma quadrangula	36
Monolluma quadrangula	31
Monolluma quadrangula	26
Monolluma quadrangula	46
Monolluma quadrangula	38
Monolluma quadrangula	63
Monolluma quadrangula	56
Monolluma quadrangula	64
Monolluma quadrangula	116
Monolluma quadrangula	37
Monolluma quadrangula	46
Monolluma quadrangula	84
Monolluma quadrangula	82
Monolluma quadrangula	46
Monolluma quadrangula	49
Monolluma quadrangula	34
Monolluma quadrangula	110
Monolluma quadrangula	40
Monolluma quadrangula	46
Monolluma quadrangula	31
Monolluma quadrangula	43
Monolluma quadrangula	36
Monolluma quadrangula	42
Monolluma quadrangula	32
Monolluma quadrangula	30
Monolluma quadrangula	28
Monolluma quadrangula	52
Monolluma quadrangula	51
Monolluma quadrangula	50
Monolluma quadrangula	26
Monolluma quadrangula	47
Monolluma quadrangula	38
Monolluma quadrangula	30
Monolluma quadrangula	33
Monolluma quadrangula	52
Monolluma quadrangula	63
Monolluma quadrangula	61
Monolluma quadrangula	105
Monolluma quadrangula	44
Monolluma quadrangula	53
Monolluma quadrangula	41
Monolluma quadrangula	57
Monolluma quadrangula	45
Monolluma quadrangula	43
Monolluma quadrangula	110
Monolluma quadrangula	30
Monolluma quadrangula	36
Monolluma quadrangula	26
Monolluma quadrangula	42
Monolluma quadrangula	35
Monolluma quadrangula	68
Monolluma quadrangula	124
Monolluma quadrangula	61
Monolluma quadrangula	61
Monolluma quadrangula	122
Monolluma quadrangula	41
Monolluma quadrangula	56
Monolluma quadrangula	63
Monolluma quadrangula	55
Monolluma quadrangula	29
Monolluma quadrangula	63
Monolluma quadrangula	72
Monolluma quadrangula	82
Monolluma quadrangula	65
Monolluma quadrangula	39
Monolluma quadrangula	288
Monolluma quadrangula	28
Monolluma quadrangula	37
Monolluma quadrangula	36
Monolluma quadrangula	46
Monolluma quadrangula	39
Monolluma quadrangula	69
Monolluma quadrangula	32
Monolluma quadrangula	47
Monolluma quadrangula	42
Monolluma quadrangula	47
Monolluma quadrangula	39
Monolluma quadrangula	41
Monolluma quadrangula	42
Monolluma quadrangula	37
Monolluma quadrangula	46
Monolluma quadrangula	36
Monolluma quadrangula	37
Monolluma quadrangula	28
Monolluma quadrangula	288
Monolluma quadrangula	39
Monolluma quadrangula	82
Monolluma quadrangula	72
Monolluma quadrangula	63
Monolluma quadrangula	29
Monolluma quadrangula	55
Monolluma quadrangula	63
Monolluma quadrangula	56
Monolluma quadrangula	41
Monolluma quadrangula	124
Monolluma quadrangula	61
Monolluma quadrangula	122
Monolluma quadrangula	61
Monolluma quadrangula	90
Monolluma quadrangula	42
Monolluma quadrangula	35
Huernia keniensis	48
Huernia keniensis	35
Huernia keniensis	39
Huernia keniensis	47
Huernia keniensis	46
Huernia keniensis	36
Huernia keniensis	44
Huernia keniensis	34
Huernia keniensis	105
Huernia keniensis	38
Huernia keniensis	60
Huernia keniensis	55
Huernia keniensis	95
Huernia keniensis	35
Huernia keniensis	47
Huernia keniensis	56
Huernia keniensis	25
Huernia keniensis	34
Huernia keniensis	40
Huernia keniensis	46
Huernia keniensis	28
Huernia keniensis	34
Huernia keniensis	38
Huernia keniensis	47
Huernia keniensis	38
Huernia keniensis	48
Huernia keniensis	33
Huernia keniensis	33
Huernia keniensis	52
Huernia keniensis	63
Huernia keniensis	61
Huernia keniensis	105
Huernia keniensis	44
Huernia keniensis	53
Huernia keniensis	57
Huernia keniensis	43
Huernia keniensis	26
Huernia keniensis	44
Huernia keniensis	34
Huernia keniensis	68
Huernia keniensis	45
Huernia keniensis	41
Huernia keniensis	56
Huernia keniensis	63
Huernia keniensis	29
Huernia keniensis	63
Huernia keniensis	39
Huernia keniensis	93
Huernia keniensis	45
Huernia keniensis	123
Huernia keniensis	117
Huernia keniensis	26
Huernia keniensis	37
Huernia keniensis	36
Huernia keniensis	46
Huernia keniensis	39
Huernia keniensis	52
Huernia keniensis	42
Huernia keniensis	38
Huernia keniensis	25
Huernia keniensis	25
Huernia keniensis	46
Huernia keniensis	36
Huernia keniensis	37
Huernia keniensis	26
Huernia keniensis	123
Huernia keniensis	92
Huernia keniensis	39
Huernia keniensis	63
Huernia keniensis	29
Huernia keniensis	63
Huernia keniensis	56
Huernia keniensis	41
Huernia keniensis	45
Huernia keniensis	90
Huernia keniensis	34
Duvalia velutina	42
Duvalia velutina	35
Duvalia velutina	39
Duvalia velutina	40
Duvalia velutina	36
Duvalia velutina	31
Duvalia velutina	33
Duvalia velutina	51
Duvalia velutina	52
Duvalia velutina	31
Duvalia velutina	85
Duvalia velutina	38
Duvalia velutina	37
Duvalia velutina	98
Duvalia velutina	68
Duvalia velutina	70
Duvalia velutina	93
Duvalia velutina	56
Duvalia velutina	55
Duvalia velutina	58
Duvalia velutina	40
Duvalia velutina	46
Duvalia velutina	43
Duvalia velutina	36
Duvalia velutina	30
Duvalia velutina	28
Duvalia velutina	49
Duvalia velutina	34
Duvalia velutina	47
Duvalia velutina	38
Duvalia velutina	33
Duvalia velutina	52
Duvalia velutina	63
Duvalia velutina	61
Duvalia velutina	105
Duvalia velutina	44
Duvalia velutina	53
Duvalia velutina	41
Duvalia velutina	131
Duvalia velutina	49
Duvalia velutina	36
Duvalia velutina	30
Duvalia velutina	36
Duvalia velutina	26
Duvalia velutina	42
Duvalia velutina	68
Duvalia velutina	88
Duvalia velutina	83
Duvalia velutina	41
Duvalia velutina	56
Duvalia velutina	63
Duvalia velutina	168
Duvalia velutina	29
Duvalia velutina	63
Duvalia velutina	72
Duvalia velutina	82
Duvalia velutina	65
Duvalia velutina	39
Duvalia velutina	258
Duvalia velutina	26
Duvalia velutina	37
Duvalia velutina	36
Duvalia velutina	46
Duvalia velutina	39
Duvalia velutina	49
Duvalia velutina	48
Duvalia velutina	44
Duvalia velutina	25
Duvalia velutina	39
Duvalia velutina	44
Duvalia velutina	33
Duvalia velutina	34
Duvalia velutina	33
Duvalia velutina	46
Duvalia velutina	36
Duvalia velutina	37
Duvalia velutina	26
Duvalia velutina	258
Duvalia velutina	39
Duvalia velutina	82
Duvalia velutina	72
Duvalia velutina	63
Duvalia velutina	29
Duvalia velutina	168
Duvalia velutina	63
Duvalia velutina	56
Duvalia velutina	41
Duvalia velutina	88
Duvalia velutina	83
Duvalia velutina	90
Duvalia velutina	42
Ceropegia dolichophylla	33
Ceropegia dolichophylla	43
Ceropegia dolichophylla	31
Ceropegia dolichophylla	35
Ceropegia dolichophylla	39
Ceropegia dolichophylla	40
Ceropegia dolichophylla	55
Ceropegia dolichophylla	28
Ceropegia dolichophylla	31
Ceropegia dolichophylla	38
Ceropegia dolichophylla	31
Ceropegia dolichophylla	47
Ceropegia dolichophylla	95
Ceropegia dolichophylla	40
Ceropegia dolichophylla	45
Ceropegia dolichophylla	34
Ceropegia dolichophylla	101
Ceropegia dolichophylla	78
Ceropegia dolichophylla	43
Ceropegia dolichophylla	110
Ceropegia dolichophylla	35
Ceropegia dolichophylla	40
Ceropegia dolichophylla	46
Ceropegia dolichophylla	46
Ceropegia dolichophylla	28
Ceropegia dolichophylla	30
Ceropegia dolichophylla	31
Ceropegia dolichophylla	28
Ceropegia dolichophylla	42
Ceropegia dolichophylla	26
Ceropegia dolichophylla	47
Ceropegia dolichophylla	38
Ceropegia dolichophylla	52
Ceropegia dolichophylla	63
Ceropegia dolichophylla	61
Ceropegia dolichophylla	105
Ceropegia dolichophylla	44
Ceropegia dolichophylla	80
Ceropegia dolichophylla	41
Ceropegia dolichophylla	57
Ceropegia dolichophylla	40
Ceropegia dolichophylla	50
Ceropegia dolichophylla	34
Ceropegia dolichophylla	63
Ceropegia dolichophylla	33
Ceropegia dolichophylla	26
Ceropegia dolichophylla	28
Ceropegia dolichophylla	68
Ceropegia dolichophylla	76
Ceropegia dolichophylla	61
Ceropegia dolichophylla	56
Ceropegia dolichophylla	63
Ceropegia dolichophylla	87
Ceropegia dolichophylla	29
Ceropegia dolichophylla	42
Ceropegia dolichophylla	72
Ceropegia dolichophylla	82
Ceropegia dolichophylla	65
Ceropegia dolichophylla	39
Ceropegia dolichophylla	63
Ceropegia dolichophylla	228
Ceropegia dolichophylla	26
Ceropegia dolichophylla	37
Ceropegia dolichophylla	36
Ceropegia dolichophylla	46
Ceropegia dolichophylla	39
Ceropegia dolichophylla	84
Ceropegia dolichophylla	84
Ceropegia dolichophylla	53
Ceropegia dolichophylla	54
Ceropegia dolichophylla	97
Ceropegia dolichophylla	25
Ceropegia dolichophylla	46
Ceropegia dolichophylla	36
Ceropegia dolichophylla	37
Ceropegia dolichophylla	26
Ceropegia dolichophylla	228
Ceropegia dolichophylla	63
Ceropegia dolichophylla	39
Ceropegia dolichophylla	82
Ceropegia dolichophylla	72
Ceropegia dolichophylla	42
Ceropegia dolichophylla	29
Ceropegia dolichophylla	87
Ceropegia dolichophylla	63
Ceropegia dolichophylla	56
Ceropegia dolichophylla	76
Ceropegia dolichophylla	61
Ceropegia dolichophylla	90
Ceropegia dolichophylla	28
Ceropegia longifolia	33
Ceropegia longifolia	43
Ceropegia longifolia	31
Ceropegia longifolia	35
Ceropegia longifolia	39
Ceropegia longifolia	40
Ceropegia longifolia	57
Ceropegia longifolia	42
Ceropegia longifolia	31
Ceropegia longifolia	38
Ceropegia longifolia	31
Ceropegia longifolia	47
Ceropegia longifolia	95
Ceropegia longifolia	40
Ceropegia longifolia	45
Ceropegia longifolia	34
Ceropegia longifolia	101
Ceropegia longifolia	78
Ceropegia longifolia	43
Ceropegia longifolia	110
Ceropegia longifolia	35
Ceropegia longifolia	40
Ceropegia longifolia	46
Ceropegia longifolia	46
Ceropegia longifolia	28
Ceropegia longifolia	30
Ceropegia longifolia	31
Ceropegia longifolia	28
Ceropegia longifolia	42
Ceropegia longifolia	26
Ceropegia longifolia	47
Ceropegia longifolia	38
Ceropegia longifolia	52
Ceropegia longifolia	63
Ceropegia longifolia	61
Ceropegia longifolia	105
Ceropegia longifolia	44
Ceropegia longifolia	80
Ceropegia longifolia	41
Ceropegia longifolia	57
Ceropegia longifolia	40
Ceropegia longifolia	50
Ceropegia longifolia	34
Ceropegia longifolia	63
Ceropegia longifolia	33
Ceropegia longifolia	25
Ceropegia longifolia	26
Ceropegia longifolia	28
Ceropegia longifolia	68
Ceropegia longifolia	76
Ceropegia longifolia	61
Ceropegia longifolia	56
Ceropegia longifolia	63
Ceropegia longifolia	87
Ceropegia longifolia	29
Ceropegia longifolia	42
Ceropegia longifolia	72
Ceropegia longifolia	82
Ceropegia longifolia	65
Ceropegia longifolia	39
Ceropegia longifolia	63
Ceropegia longifolia	228
Ceropegia longifolia	26
Ceropegia longifolia	37
Ceropegia longifolia	36
Ceropegia longifolia	46
Ceropegia longifolia	39
Ceropegia longifolia	84
Ceropegia longifolia	84
Ceropegia longifolia	53
Ceropegia longifolia	54
Ceropegia longifolia	97
Ceropegia longifolia	25
Ceropegia longifolia	46
Ceropegia longifolia	36
Ceropegia longifolia	37
Ceropegia longifolia	26
Ceropegia longifolia	228
Ceropegia longifolia	63
Ceropegia longifolia	39
Ceropegia longifolia	82
Ceropegia longifolia	72
Ceropegia longifolia	42
Ceropegia longifolia	29
Ceropegia longifolia	87
Ceropegia longifolia	63
Ceropegia longifolia	56
Ceropegia longifolia	76
Ceropegia longifolia	61
Ceropegia longifolia	90
Ceropegia longifolia	28
Ceropegia nilotica	35
Ceropegia nilotica	41
Ceropegia nilotica	35
Ceropegia nilotica	31
Ceropegia nilotica	30
Ceropegia nilotica	31
Ceropegia nilotica	73
Ceropegia nilotica	38
Ceropegia nilotica	31
Ceropegia nilotica	30
Ceropegia nilotica	40
Ceropegia nilotica	37
Ceropegia nilotica	219
Ceropegia nilotica	83
Ceropegia nilotica	111
Ceropegia nilotica	169
Ceropegia nilotica	40
Ceropegia nilotica	45
Ceropegia nilotica	34
Ceropegia nilotica	148
Ceropegia nilotica	142
Ceropegia nilotica	69
Ceropegia nilotica	109
Ceropegia nilotica	101
Ceropegia nilotica	65
Ceropegia nilotica	35
Ceropegia nilotica	34
Ceropegia nilotica	36
Ceropegia nilotica	46
Ceropegia nilotica	40
Ceropegia nilotica	36
Ceropegia nilotica	29
Ceropegia nilotica	35
Ceropegia nilotica	28
Ceropegia nilotica	59
Ceropegia nilotica	72
Ceropegia nilotica	44
Ceropegia nilotica	54
Ceropegia nilotica	26
Ceropegia nilotica	47
Ceropegia nilotica	38
Ceropegia nilotica	33
Ceropegia nilotica	33
Ceropegia nilotica	61
Ceropegia nilotica	57
Ceropegia nilotica	44
Ceropegia nilotica	80
Ceropegia nilotica	37
Ceropegia nilotica	41
Ceropegia nilotica	42
Ceropegia nilotica	57
Ceropegia nilotica	40
Ceropegia nilotica	28
Ceropegia nilotica	48
Ceropegia nilotica	45
Ceropegia nilotica	39
Ceropegia nilotica	46
Ceropegia nilotica	59
Ceropegia nilotica	31
Ceropegia nilotica	26
Ceropegia nilotica	56
Ceropegia nilotica	57
Ceropegia nilotica	49
Ceropegia nilotica	68
Ceropegia nilotica	58
Ceropegia nilotica	41
Ceropegia nilotica	36
Ceropegia nilotica	56
Ceropegia nilotica	63
Ceropegia nilotica	87
Ceropegia nilotica	29
Ceropegia nilotica	42
Ceropegia nilotica	72
Ceropegia nilotica	82
Ceropegia nilotica	65
Ceropegia nilotica	39
Ceropegia nilotica	48
Ceropegia nilotica	138
Ceropegia nilotica	26
Ceropegia nilotica	37
Ceropegia nilotica	36
Ceropegia nilotica	46
Ceropegia nilotica	39
Ceropegia nilotica	58
Ceropegia nilotica	36
Ceropegia nilotica	43
Ceropegia nilotica	25
Ceropegia nilotica	46
Ceropegia nilotica	36
Ceropegia nilotica	37
Ceropegia nilotica	26
Ceropegia nilotica	138
Ceropegia nilotica	48
Ceropegia nilotica	39
Ceropegia nilotica	82
Ceropegia nilotica	72
Ceropegia nilotica	42
Ceropegia nilotica	29
Ceropegia nilotica	87
Ceropegia nilotica	63
Ceropegia nilotica	56
Ceropegia nilotica	36
Ceropegia nilotica	43
Ceropegia nilotica	41
Ceropegia nilotica	58
Ceropegia nilotica	90
Ceropegia nilotica	56
Ceropegia nilotica	49
Ceropegia sunhangiana	31
Ceropegia sunhangiana	35
Ceropegia sunhangiana	39
Ceropegia sunhangiana	40
Ceropegia sunhangiana	95
Ceropegia sunhangiana	96
Ceropegia sunhangiana	96
Ceropegia sunhangiana	31
Ceropegia sunhangiana	38
Ceropegia sunhangiana	31
Ceropegia sunhangiana	65
Ceropegia sunhangiana	44
Ceropegia sunhangiana	80
Ceropegia sunhangiana	40
Ceropegia sunhangiana	34
Ceropegia sunhangiana	77
Ceropegia sunhangiana	122
Ceropegia sunhangiana	88
Ceropegia sunhangiana	60
Ceropegia sunhangiana	131
Ceropegia sunhangiana	35
Ceropegia sunhangiana	40
Ceropegia sunhangiana	46
Ceropegia sunhangiana	46
Ceropegia sunhangiana	42
Ceropegia sunhangiana	30
Ceropegia sunhangiana	31
Ceropegia sunhangiana	28
Ceropegia sunhangiana	36
Ceropegia sunhangiana	26
Ceropegia sunhangiana	47
Ceropegia sunhangiana	38
Ceropegia sunhangiana	52
Ceropegia sunhangiana	63
Ceropegia sunhangiana	61
Ceropegia sunhangiana	105
Ceropegia sunhangiana	44
Ceropegia sunhangiana	80
Ceropegia sunhangiana	41
Ceropegia sunhangiana	57
Ceropegia sunhangiana	40
Ceropegia sunhangiana	50
Ceropegia sunhangiana	34
Ceropegia sunhangiana	63
Ceropegia sunhangiana	52
Ceropegia sunhangiana	33
Ceropegia sunhangiana	29
Ceropegia sunhangiana	25
Ceropegia sunhangiana	26
Ceropegia sunhangiana	28
Ceropegia sunhangiana	68
Ceropegia sunhangiana	76
Ceropegia sunhangiana	61
Ceropegia sunhangiana	56
Ceropegia sunhangiana	63
Ceropegia sunhangiana	87
Ceropegia sunhangiana	29
Ceropegia sunhangiana	42
Ceropegia sunhangiana	72
Ceropegia sunhangiana	82
Ceropegia sunhangiana	65
Ceropegia sunhangiana	39
Ceropegia sunhangiana	63
Ceropegia sunhangiana	228
Ceropegia sunhangiana	26
Ceropegia sunhangiana	46
Ceropegia sunhangiana	31
Ceropegia sunhangiana	39
Ceropegia sunhangiana	43
Ceropegia sunhangiana	50
Ceropegia sunhangiana	53
Ceropegia sunhangiana	84
Ceropegia sunhangiana	76
Ceropegia sunhangiana	92
Ceropegia sunhangiana	25
Ceropegia sunhangiana	46
Ceropegia sunhangiana	26
Ceropegia sunhangiana	228
Ceropegia sunhangiana	63
Ceropegia sunhangiana	39
Ceropegia sunhangiana	82
Ceropegia sunhangiana	72
Ceropegia sunhangiana	42
Ceropegia sunhangiana	29
Ceropegia sunhangiana	87
Ceropegia sunhangiana	63
Ceropegia sunhangiana	56
Ceropegia sunhangiana	76
Ceropegia sunhangiana	61
Ceropegia sunhangiana	90
Ceropegia sunhangiana	28

## Sheet: Table S9
Table S9. Summary of BLASTn evaluation for the combined clpP1 + ycf1 dataset in three Desmidorchis species.
Query marker	Query species	Top Desmidorchis hit (% identity)	Closest non-Desmidorchis hit (% identity)
clpP1 + ycf1	D. awdeliana	D. penicillata 99.27%; D. retrospiciens 99.26%	Orbea variegata 99.07%; Ceropegia spp. 98.5–98.9%
clpP1 + ycf1	D. arabica	D. penicillata 99.27%: D. retrospiciens 99.26%	Orbea variegata 99.11%; Ceropegia spp. 98.95–98.48%; Huernia keniensis 98.08%
clpP1 + ycf1	D. adenensis	D. retrospiciens 99.95%; D. penicillata 99.93%	Ceropegia nilotica 99.26%; Orbea variegata 99.02%; Ceropegia spp. 98.5–98.8%

## Sheet: Table S10
Table S10. Putative preferred codons in the Stapeliinae chloroplast genomes. RSCU = relative synonymous codon usage.
Desmidorchis adenensis			Desmidorchis arabica			Desmidorchis awdeliana			Desmidorchis penicillata			Desmidorchis retrospiciens			Orbea wissmannii var. eremastrum			Orbea sprengeri subsp. Commutata			Orbea variegata			Huernia keniensis			Duvalia velutina			Monolluma quadrangula			Ceropegia dolichophylla			Ceropegia nilotica			Ceropegia longifolia			Ceropegia sunhangiana
Codon(Amino Acid)	Count	RSCU	Codon(Amino Acid)	Count	RSCU	Codon(Amino Acid)	Count	RSCU	Codon(Amino Acid)	Count	RSCU	Codon(Amino Acid)	Count	RSCU	Codon(Amino Acid)	Count	RSCU	Codon(Amino Acid)	Count	RSCU	Codon(Amino Acid)	Count	RSCU	Codon(Amino Acid)	Count	RSCU	Codon(Amino Acid)	Count	RSCU	Codon(Amino Acid)	Count	RSCU	Codon(Amino Acid)	Count	RSCU	Codon(Amino Acid)	Count	RSCU	Codon(Amino Acid)	Count	RSCU	Codon(Amino Acid)	Count	RSCU
UUU(F)	852	1.35	UUU(F)	849	1.35	UUU(F)	849	1.35	UUU(F)	850	1.35	UUU(F)	852	1.35	UUU(F)	864	1.35	UUU(F)	867	1.36	UUU(F)	860	1.35	UUU(F)	863	1.35	UUU(F)	848	1.35	UUU(F)	854	1.35	UUU(F)	853	1.35	UUU(F)	872	1.36	UUU(F)	856	1.35	UUU(F)	853	1.35
UUC(F)	408	0.65	UUC(F)	408	0.65	UUC(F)	407	0.65	UUC(F)	409	0.65	UUC(F)	408	0.65	UUC(F)	412	0.65	UUC(F)	407	0.64	UUC(F)	414	0.65	UUC(F)	414	0.65	UUC(F)	407	0.65	UUC(F)	414	0.65	UUC(F)	411	0.65	UUC(F)	412	0.64	UUC(F)	410	0.65	UUC(F)	412	0.65
UUA(L)	784	1.92	UUA(L)	781	1.91	UUA(L)	781	1.91	UUA(L)	784	1.91	UUA(L)	783	1.91	UUA(L)	785	1.9	UUA(L)	787	1.91	UUA(L)	792	1.91	UUA(L)	795	1.92	UUA(L)	783	1.91	UUA(L)	792	1.91	UUA(L)	793	1.91	UUA(L)	786	1.9	UUA(L)	794	1.91	UUA(L)	791	1.91
UUG(L)	463	1.13	UUG(L)	467	1.14	UUG(L)	466	1.14	UUG(L)	464	1.13	UUG(L)	463	1.13	UUG(L)	466	1.13	UUG(L)	467	1.13	UUG(L)	469	1.13	UUG(L)	473	1.14	UUG(L)	469	1.14	UUG(L)	469	1.13	UUG(L)	473	1.14	UUG(L)	471	1.14	UUG(L)	473	1.14	UUG(L)	474	1.14
CUU(L)	536	1.31	CUU(L)	535	1.31	CUU(L)	535	1.31	CUU(L)	537	1.31	CUU(L)	536	1.31	CUU(L)	541	1.31	CUU(L)	543	1.32	CUU(L)	544	1.31	CUU(L)	540	1.3	CUU(L)	539	1.31	CUU(L)	543	1.31	CUU(L)	542	1.31	CUU(L)	543	1.31	CUU(L)	544	1.31	CUU(L)	542	1.31
CUC(L)	156	0.38	CUC(L)	154	0.38	CUC(L)	153	0.37	CUC(L)	156	0.38	CUC(L)	156	0.38	CUC(L)	159	0.39	CUC(L)	160	0.39	CUC(L)	159	0.38	CUC(L)	159	0.38	CUC(L)	154	0.38	CUC(L)	157	0.38	CUC(L)	156	0.38	CUC(L)	157	0.38	CUC(L)	156	0.38	CUC(L)	157	0.38
CUA(L)	347	0.85	CUA(L)	344	0.84	CUA(L)	346	0.85	CUA(L)	348	0.85	CUA(L)	348	0.85	CUA(L)	350	0.85	CUA(L)	348	0.84	CUA(L)	349	0.84	CUA(L)	350	0.84	CUA(L)	349	0.85	CUA(L)	356	0.86	CUA(L)	354	0.85	CUA(L)	353	0.85	CUA(L)	354	0.85	CUA(L)	352	0.85
CUG(L)	170	0.42	CUG(L)	170	0.42	CUG(L)	169	0.41	CUG(L)	170	0.41	CUG(L)	170	0.42	CUG(L)	173	0.42	CUG(L)	172	0.42	CUG(L)	175	0.42	CUG(L)	172	0.41	CUG(L)	170	0.41	CUG(L)	171	0.41	CUG(L)	170	0.41	CUG(L)	172	0.42	CUG(L)	170	0.41	CUG(L)	171	0.41
AUU(I)	936	1.49	AUU(I)	927	1.49	AUU(I)	927	1.49	AUU(I)	937	1.49	AUU(I)	937	1.49	AUU(I)	943	1.49	AUU(I)	941	1.5	AUU(I)	951	1.5	AUU(I)	944	1.49	AUU(I)	942	1.5	AUU(I)	947	1.5	AUU(I)	945	1.5	AUU(I)	942	1.5	AUU(I)	945	1.5	AUU(I)	946	1.5
AUC(I)	361	0.58	AUC(I)	362	0.58	AUC(I)	362	0.58	AUC(I)	361	0.58	AUC(I)	360	0.57	AUC(I)	361	0.57	AUC(I)	359	0.57	AUC(I)	369	0.58	AUC(I)	365	0.58	AUC(I)	365	0.58	AUC(I)	368	0.58	AUC(I)	366	0.58	AUC(I)	370	0.59	AUC(I)	366	0.58	AUC(I)	366	0.58
AUA(I)	585	0.93	AUA(I)	583	0.93	AUA(I)	580	0.93	AUA(I)	584	0.93	AUA(I)	585	0.93	AUA(I)	589	0.93	AUA(I)	585	0.93	AUA(I)	582	0.92	AUA(I)	591	0.93	AUA(I)	580	0.92	AUA(I)	582	0.92	AUA(I)	579	0.92	AUA(I)	576	0.92	AUA(I)	579	0.92	AUA(I)	579	0.92
AUG(M)	549	1	AUG(M)	549	1	AUG(M)	538	1	AUG(M)	549	1	AUG(M)	549	1	AUG(M)	544	1	AUG(M)	540	1	AUG(M)	546	1	AUG(M)	550	1	AUG(M)	551	1	AUG(M)	551	1	AUG(M)	555	1	AUG(M)	554	1	AUG(M)	556	1	AUG(M)	556	1
GUU(V)	469	1.46	GUU(V)	468	1.46	GUU(V)	465	1.46	GUU(V)	467	1.46	GUU(V)	468	1.46	GUU(V)	470	1.47	GUU(V)	473	1.47	GUU(V)	468	1.45	GUU(V)	468	1.45	GUU(V)	469	1.46	GUU(V)	471	1.46	GUU(V)	472	1.46	GUU(V)	469	1.46	GUU(V)	473	1.46	GUU(V)	471	1.46
GUC(V)	165	0.51	GUC(V)	164	0.51	GUC(V)	165	0.52	GUC(V)	165	0.52	GUC(V)	165	0.52	GUC(V)	170	0.53	GUC(V)	168	0.52	GUC(V)	169	0.52	GUC(V)	169	0.52	GUC(V)	165	0.51	GUC(V)	166	0.52	GUC(V)	166	0.51	GUC(V)	165	0.51	GUC(V)	166	0.51	GUC(V)	164	0.51
GUA(V)	481	1.5	GUA(V)	478	1.5	GUA(V)	477	1.5	GUA(V)	481	1.5	GUA(V)	480	1.5	GUA(V)	472	1.47	GUA(V)	475	1.48	GUA(V)	483	1.5	GUA(V)	484	1.5	GUA(V)	481	1.5	GUA(V)	482	1.5	GUA(V)	485	1.5	GUA(V)	485	1.51	GUA(V)	486	1.5	GUA(V)	487	1.51
GUG(V)	167	0.52	GUG(V)	168	0.53	GUG(V)	168	0.53	GUG(V)	168	0.52	GUG(V)	168	0.52	GUG(V)	169	0.53	GUG(V)	171	0.53	GUG(V)	169	0.52	GUG(V)	167	0.52	GUG(V)	169	0.53	GUG(V)	169	0.52	GUG(V)	169	0.52	GUG(V)	170	0.53	GUG(V)	169	0.52	GUG(V)	168	0.52
UCU(S)	478	1.66	UCU(S)	479	1.67	UCU(S)	475	1.66	UCU(S)	479	1.66	UCU(S)	480	1.66	UCU(S)	480	1.67	UCU(S)	480	1.67	UCU(S)	484	1.66	UCU(S)	486	1.68	UCU(S)	481	1.66	UCU(S)	481	1.66	UCU(S)	488	1.68	UCU(S)	482	1.66	UCU(S)	488	1.67	UCU(S)	488	1.68
UCC(S)	272	0.94	UCC(S)	270	0.94	UCC(S)	270	0.94	UCC(S)	272	0.94	UCC(S)	272	0.94	UCC(S)	265	0.92	UCC(S)	266	0.93	UCC(S)	272	0.94	UCC(S)	273	0.94	UCC(S)	271	0.94	UCC(S)	272	0.94	UCC(S)	269	0.92	UCC(S)	273	0.94	UCC(S)	269	0.92	UCC(S)	270	0.93
UCA(S)	326	1.13	UCA(S)	323	1.12	UCA(S)	322	1.12	UCA(S)	327	1.13	UCA(S)	327	1.13	UCA(S)	327	1.14	UCA(S)	328	1.14	UCA(S)	339	1.17	UCA(S)	329	1.14	UCA(S)	329	1.14	UCA(S)	332	1.14	UCA(S)	332	1.14	UCA(S)	330	1.14	UCA(S)	334	1.15	UCA(S)	330	1.14
UCG(S)	186	0.65	UCG(S)	186	0.65	UCG(S)	186	0.65	UCG(S)	186	0.64	UCG(S)	186	0.64	UCG(S)	184	0.64	UCG(S)	185	0.64	UCG(S)	187	0.64	UCG(S)	181	0.63	UCG(S)	186	0.64	UCG(S)	186	0.64	UCG(S)	187	0.64	UCG(S)	188	0.65	UCG(S)	187	0.64	UCG(S)	187	0.64
CCU(P)	332	1.38	CCU(P)	331	1.38	CCU(P)	329	1.37	CCU(P)	332	1.38	CCU(P)	333	1.39	CCU(P)	333	1.38	CCU(P)	332	1.38	CCU(P)	347	1.41	CCU(P)	339	1.4	CCU(P)	332	1.38	CCU(P)	336	1.38	CCU(P)	333	1.37	CCU(P)	327	1.35	CCU(P)	334	1.38	CCU(P)	331	1.37
CCC(P)	213	0.89	CCC(P)	214	0.89	CCC(P)	214	0.89	CCC(P)	214	0.89	CCC(P)	213	0.89	CCC(P)	217	0.9	CCC(P)	218	0.91	CCC(P)	217	0.88	CCC(P)	215	0.89	CCC(P)	213	0.88	CCC(P)	217	0.89	CCC(P)	217	0.89	CCC(P)	220	0.91	CCC(P)	216	0.89	CCC(P)	217	0.9
CCA(P)	248	1.03	CCA(P)	248	1.03	CCA(P)	248	1.04	CCA(P)	249	1.04	CCA(P)	249	1.04	CCA(P)	251	1.04	CCA(P)	250	1.04	CCA(P)	251	1.02	CCA(P)	252	1.04	CCA(P)	249	1.03	CCA(P)	248	1.02	CCA(P)	251	1.04	CCA(P)	251	1.04	CCA(P)	251	1.04	CCA(P)	252	1.04
CCG(P)	167	0.7	CCG(P)	167	0.7	CCG(P)	167	0.7	CCG(P)	166	0.69	CCG(P)	166	0.69	CCG(P)	161	0.67	CCG(P)	162	0.67	CCG(P)	168	0.68	CCG(P)	165	0.68	CCG(P)	171	0.71	CCG(P)	171	0.7	CCG(P)	169	0.7	CCG(P)	171	0.71	CCG(P)	169	0.7	CCG(P)	167	0.69
ACU(T)	460	1.57	ACU(T)	460	1.57	ACU(T)	461	1.58	ACU(T)	460	1.57	ACU(T)	460	1.57	ACU(T)	448	1.52	ACU(T)	455	1.54	ACU(T)	454	1.54	ACU(T)	453	1.54	ACU(T)	462	1.57	ACU(T)	469	1.58	ACU(T)	466	1.57	ACU(T)	459	1.56	ACU(T)	466	1.57	ACU(T)	469	1.58
ACC(T)	227	0.77	ACC(T)	228	0.78	ACC(T)	228	0.78	ACC(T)	227	0.77	ACC(T)	227	0.78	ACC(T)	227	0.77	ACC(T)	230	0.78	ACC(T)	229	0.78	ACC(T)	229	0.78	ACC(T)	225	0.77	ACC(T)	227	0.76	ACC(T)	231	0.78	ACC(T)	227	0.77	ACC(T)	231	0.78	ACC(T)	229	0.77
ACA(T)	349	1.19	ACA(T)	345	1.18	ACA(T)	345	1.18	ACA(T)	348	1.19	ACA(T)	347	1.19	ACA(T)	358	1.22	ACA(T)	353	1.2	ACA(T)	353	1.2	ACA(T)	353	1.2	ACA(T)	348	1.19	ACA(T)	352	1.18	ACA(T)	349	1.18	ACA(T)	350	1.19	ACA(T)	350	1.18	ACA(T)	350	1.18
ACG(T)	137	0.47	ACG(T)	136	0.47	ACG(T)	136	0.46	ACG(T)	138	0.47	ACG(T)	137	0.47	ACG(T)	144	0.49	ACG(T)	143	0.48	ACG(T)	143	0.49	ACG(T)	138	0.47	ACG(T)	139	0.47	ACG(T)	141	0.47	ACG(T)	142	0.48	ACG(T)	144	0.49	ACG(T)	142	0.48	ACG(T)	142	0.48
GCU(A)	584	1.79	GCU(A)	582	1.79	GCU(A)	579	1.78	GCU(A)	584	1.79	GCU(A)	585	1.79	GCU(A)	580	1.77	GCU(A)	575	1.77	GCU(A)	586	1.79	GCU(A)	582	1.78	GCU(A)	581	1.78	GCU(A)	590	1.79	GCU(A)	589	1.79	GCU(A)	595	1.81	GCU(A)	589	1.8	GCU(A)	587	1.79
GCC(A)	232	0.71	GCC(A)	232	0.71	GCC(A)	232	0.71	GCC(A)	233	0.71	GCC(A)	232	0.71	GCC(A)	237	0.72	GCC(A)	232	0.71	GCC(A)	235	0.72	GCC(A)	235	0.72	GCC(A)	233	0.71	GCC(A)	235	0.71	GCC(A)	233	0.71	GCC(A)	230	0.7	GCC(A)	233	0.71	GCC(A)	232	0.71
GCA(A)	337	1.03	GCA(A)	337	1.03	GCA(A)	336	1.03	GCA(A)	338	1.03	GCA(A)	338	1.03	GCA(A)	340	1.04	GCA(A)	336	1.04	GCA(A)	338	1.03	GCA(A)	337	1.03	GCA(A)	340	1.04	GCA(A)	336	1.02	GCA(A)	338	1.03	GCA(A)	341	1.04	GCA(A)	337	1.03	GCA(A)	335	1.02
GCG(A)	152	0.47	GCG(A)	152	0.47	GCG(A)	152	0.47	GCG(A)	152	0.47	GCG(A)	152	0.47	GCG(A)	155	0.47	GCG(A)	155	0.48	GCG(A)	151	0.46	GCG(A)	153	0.47	GCG(A)	151	0.46	GCG(A)	154	0.47	GCG(A)	153	0.47	GCG(A)	150	0.46	GCG(A)	153	0.47	GCG(A)	156	0.48
UAU(Y)	665	1.61	UAU(Y)	665	1.6	UAU(Y)	665	1.6	UAU(Y)	664	1.61	UAU(Y)	664	1.61	UAU(Y)	656	1.6	UAU(Y)	661	1.61	UAU(Y)	672	1.6	UAU(Y)	668	1.61	UAU(Y)	661	1.61	UAU(Y)	667	1.61	UAU(Y)	664	1.61	UAU(Y)	671	1.61	UAU(Y)	664	1.61	UAU(Y)	663	1.61
UAC(Y)	162	0.39	UAC(Y)	168	0.4	UAC(Y)	167	0.4	UAC(Y)	162	0.39	UAC(Y)	162	0.39	UAC(Y)	165	0.4	UAC(Y)	162	0.39	UAC(Y)	167	0.4	UAC(Y)	164	0.39	UAC(Y)	162	0.39	UAC(Y)	161	0.39	UAC(Y)	162	0.39	UAC(Y)	163	0.39	UAC(Y)	162	0.39	UAC(Y)	162	0.39
UAA(*)	42	1.59	UAA(*)	41	1.56	UAA(*)	41	1.56	UAA(*)	42	1.59	UAA(*)	42	1.59	UAA(*)	40	1.52	UAA(*)	40	1.52	UAA(*)	41	1.56	UAA(*)	41	1.56	UAA(*)	42	1.59	UAA(*)	42	1.59	UAA(*)	42	1.59	UAA(*)	42	1.59	UAA(*)	42	1.59	UAA(*)	42	1.59
UAG(*)	19	0.72	UAG(*)	20	0.76	UAG(*)	20	0.76	UAG(*)	19	0.72	UAG(*)	19	0.72	UAG(*)	21	0.8	UAG(*)	21	0.8	UAG(*)	20	0.76	UAG(*)	20	0.76	UAG(*)	19	0.72	UAG(*)	19	0.72	UAG(*)	19	0.72	UAG(*)	19	0.72	UAG(*)	19	0.72	UAG(*)	19	0.72
CAU(H)	360	1.41	CAU(H)	359	1.41	CAU(H)	358	1.4	CAU(H)	360	1.41	CAU(H)	360	1.41	CAU(H)	364	1.42	CAU(H)	363	1.42	CAU(H)	365	1.43	CAU(H)	366	1.42	CAU(H)	362	1.42	CAU(H)	369	1.43	CAU(H)	365	1.41	CAU(H)	367	1.43	CAU(H)	365	1.41	CAU(H)	364	1.41
CAC(H)	152	0.59	CAC(H)	152	0.59	CAC(H)	152	0.6	CAC(H)	152	0.59	CAC(H)	152	0.59	CAC(H)	147	0.58	CAC(H)	148	0.58	CAC(H)	147	0.57	CAC(H)	148	0.58	CAC(H)	148	0.58	CAC(H)	147	0.57	CAC(H)	151	0.59	CAC(H)	148	0.57	CAC(H)	151	0.59	CAC(H)	151	0.59
CAA(Q)	641	1.56	CAA(Q)	639	1.56	CAA(Q)	640	1.56	CAA(Q)	642	1.55	CAA(Q)	642	1.55	CAA(Q)	633	1.54	CAA(Q)	632	1.54	CAA(Q)	631	1.54	CAA(Q)	633	1.54	CAA(Q)	638	1.54	CAA(Q)	642	1.55	CAA(Q)	637	1.54	CAA(Q)	635	1.55	CAA(Q)	637	1.54	CAA(Q)	634	1.54
CAG(Q)	183	0.44	CAG(Q)	182	0.44	CAG(Q)	182	0.44	CAG(Q)	184	0.45	CAG(Q)	184	0.45	CAG(Q)	191	0.46	CAG(Q)	191	0.46	CAG(Q)	186	0.46	CAG(Q)	187	0.46	CAG(Q)	188	0.46	CAG(Q)	188	0.45	CAG(Q)	188	0.46	CAG(Q)	187	0.45	CAG(Q)	188	0.46	CAG(Q)	190	0.46
AAU(N)	834	1.56	AAU(N)	837	1.57	AAU(N)	838	1.57	AAU(N)	835	1.57	AAU(N)	836	1.57	AAU(N)	828	1.57	AAU(N)	831	1.57	AAU(N)	839	1.57	AAU(N)	836	1.56	AAU(N)	848	1.57	AAU(N)	844	1.56	AAU(N)	839	1.56	AAU(N)	834	1.56	AAU(N)	841	1.56	AAU(N)	838	1.56
AAC(N)	232	0.44	AAC(N)	232	0.43	AAC(N)	232	0.43	AAC(N)	232	0.43	AAC(N)	232	0.43	AAC(N)	230	0.43	AAC(N)	229	0.43	AAC(N)	231	0.43	AAC(N)	235	0.44	AAC(N)	234	0.43	AAC(N)	235	0.44	AAC(N)	236	0.44	AAC(N)	236	0.44	AAC(N)	236	0.44	AAC(N)	235	0.44
AAA(K)	895	1.5	AAA(K)	898	1.5	AAA(K)	898	1.5	AAA(K)	896	1.5	AAA(K)	897	1.5	AAA(K)	878	1.5	AAA(K)	885	1.51	AAA(K)	901	1.5	AAA(K)	886	1.5	AAA(K)	893	1.5	AAA(K)	899	1.5	AAA(K)	896	1.51	AAA(K)	894	1.51	AAA(K)	897	1.51	AAA(K)	894	1.51
AAG(K)	297	0.5	AAG(K)	299	0.5	AAG(K)	299	0.5	AAG(K)	295	0.5	AAG(K)	296	0.5	AAG(K)	289	0.5	AAG(K)	289	0.49	AAG(K)	301	0.5	AAG(K)	298	0.5	AAG(K)	297	0.5	AAG(K)	297	0.5	AAG(K)	293	0.49	AAG(K)	293	0.49	AAG(K)	293	0.49	AAG(K)	293	0.49
GAU(D)	744	1.6	GAU(D)	742	1.6	GAU(D)	747	1.6	GAU(D)	744	1.6	GAU(D)	744	1.6	GAU(D)	749	1.6	GAU(D)	751	1.6	GAU(D)	754	1.59	GAU(D)	742	1.6	GAU(D)	746	1.6	GAU(D)	757	1.6	GAU(D)	749	1.6	GAU(D)	749	1.6	GAU(D)	749	1.6	GAU(D)	749	1.6
GAC(D)	186	0.4	GAC(D)	187	0.4	GAC(D)	186	0.4	GAC(D)	186	0.4	GAC(D)	186	0.4	GAC(D)	185	0.4	GAC(D)	188	0.4	GAC(D)	195	0.41	GAC(D)	185	0.4	GAC(D)	187	0.4	GAC(D)	190	0.4	GAC(D)	190	0.4	GAC(D)	188	0.4	GAC(D)	190	0.4	GAC(D)	190	0.4
GAA(E)	959	1.54	GAA(E)	961	1.54	GAA(E)	962	1.54	GAA(E)	958	1.54	GAA(E)	959	1.54	GAA(E)	924	1.53	GAA(E)	918	1.52	GAA(E)	960	1.52	GAA(E)	944	1.53	GAA(E)	959	1.54	GAA(E)	964	1.54	GAA(E)	957	1.54	GAA(E)	947	1.53	GAA(E)	958	1.54	GAA(E)	957	1.54
GAG(E)	287	0.46	GAG(E)	286	0.46	GAG(E)	286	0.46	GAG(E)	286	0.46	GAG(E)	286	0.46	GAG(E)	285	0.47	GAG(E)	287	0.48	GAG(E)	301	0.48	GAG(E)	288	0.47	GAG(E)	284	0.46	GAG(E)	285	0.46	GAG(E)	289	0.46	GAG(E)	294	0.47	GAG(E)	290	0.46	GAG(E)	289	0.46
UGU(C)	171	1.4	UGU(C)	173	1.41	UGU(C)	173	1.41	UGU(C)	172	1.4	UGU(C)	173	1.41	UGU(C)	178	1.42	UGU(C)	177	1.41	UGU(C)	177	1.42	UGU(C)	176	1.41	UGU(C)	176	1.42	UGU(C)	179	1.43	UGU(C)	178	1.42	UGU(C)	180	1.42	UGU(C)	179	1.42	UGU(C)	177	1.42
UGC(C)	73	0.6	UGC(C)	73	0.59	UGC(C)	73	0.59	UGC(C)	73	0.6	UGC(C)	73	0.59	UGC(C)	72	0.58	UGC(C)	74	0.59	UGC(C)	72	0.58	UGC(C)	73	0.59	UGC(C)	72	0.58	UGC(C)	72	0.57	UGC(C)	73	0.58	UGC(C)	73	0.58	UGC(C)	73	0.58	UGC(C)	72	0.58
UGA(*)	18	0.68	UGA(*)	18	0.68	UGA(*)	18	0.68	UGA(*)	18	0.68	UGA(*)	18	0.68	UGA(*)	18	0.68	UGA(*)	18	0.68	UGA(*)	18	0.68	UGA(*)	18	0.68	UGA(*)	18	0.68	UGA(*)	18	0.68	UGA(*)	18	0.68	UGA(*)	18	0.68	UGA(*)	18	0.68	UGA(*)	18	0.68
UGG(W)	397	1	UGG(W)	393	1	UGG(W)	394	1	UGG(W)	397	1	UGG(W)	397	1	UGG(W)	402	1	UGG(W)	401	1	UGG(W)	400	1	UGG(W)	401	1	UGG(W)	396	1	UGG(W)	401	1	UGG(W)	400	1	UGG(W)	403	1	UGG(W)	400	1	UGG(W)	401	1
CGU(R)	296	1.29	CGU(R)	294	1.28	CGU(R)	294	1.28	CGU(R)	297	1.29	CGU(R)	295	1.28	CGU(R)	299	1.3	CGU(R)	299	1.29	CGU(R)	301	1.3	CGU(R)	300	1.3	CGU(R)	299	1.3	CGU(R)	302	1.3	CGU(R)	301	1.3	CGU(R)	304	1.3	CGU(R)	301	1.3	CGU(R)	298	1.29
CGC(R)	105	0.46	CGC(R)	105	0.46	CGC(R)	105	0.46	CGC(R)	105	0.46	CGC(R)	104	0.45	CGC(R)	106	0.46	CGC(R)	105	0.45	CGC(R)	104	0.45	CGC(R)	105	0.46	CGC(R)	106	0.46	CGC(R)	105	0.45	CGC(R)	107	0.46	CGC(R)	104	0.45	CGC(R)	107	0.46	CGC(R)	109	0.47
CGA(R)	308	1.34	CGA(R)	308	1.34	CGA(R)	308	1.34	CGA(R)	308	1.34	CGA(R)	309	1.34	CGA(R)	309	1.34	CGA(R)	311	1.35	CGA(R)	312	1.35	CGA(R)	310	1.34	CGA(R)	310	1.34	CGA(R)	312	1.35	CGA(R)	313	1.35	CGA(R)	313	1.34	CGA(R)	313	1.35	CGA(R)	314	1.36
CGG(R)	133	0.58	CGG(R)	134	0.58	CGG(R)	134	0.58	CGG(R)	133	0.58	CGG(R)	134	0.58	CGG(R)	130	0.56	CGG(R)	132	0.57	CGG(R)	134	0.58	CGG(R)	133	0.58	CGG(R)	133	0.58	CGG(R)	133	0.57	CGG(R)	133	0.57	CGG(R)	133	0.57	CGG(R)	133	0.57	CGG(R)	131	0.57
AGU(S)	344	1.19	AGU(S)	343	1.19	AGU(S)	346	1.21	AGU(S)	346	1.2	AGU(S)	345	1.19	AGU(S)	343	1.2	AGU(S)	344	1.2	AGU(S)	336	1.16	AGU(S)	338	1.17	AGU(S)	341	1.18	AGU(S)	343	1.18	AGU(S)	347	1.19	AGU(S)	344	1.18	AGU(S)	347	1.19	AGU(S)	346	1.19
AGC(S)	123	0.43	AGC(S)	122	0.42	AGC(S)	122	0.43	AGC(S)	123	0.43	AGC(S)	123	0.43	AGC(S)	123	0.43	AGC(S)	122	0.42	AGC(S)	127	0.44	AGC(S)	127	0.44	AGC(S)	127	0.44	AGC(S)	126	0.43	AGC(S)	124	0.43	AGC(S)	126	0.43	AGC(S)	124	0.43	AGC(S)	122	0.42
AGA(R)	369	1.61	AGA(R)	373	1.62	AGA(R)	373	1.62	AGA(R)	371	1.61	AGA(R)	371	1.61	AGA(R)	376	1.63	AGA(R)	374	1.62	AGA(R)	375	1.62	AGA(R)	369	1.6	AGA(R)	373	1.62	AGA(R)	371	1.6	AGA(R)	371	1.6	AGA(R)	377	1.62	AGA(R)	370	1.59	AGA(R)	370	1.6
AGG(R)	165	0.72	AGG(R)	166	0.72	AGG(R)	165	0.72	AGG(R)	168	0.73	AGG(R)	168	0.73	AGG(R)	164	0.71	AGG(R)	165	0.71	AGG(R)	164	0.71	AGG(R)	166	0.72	AGG(R)	164	0.71	AGG(R)	167	0.72	AGG(R)	168	0.72	AGG(R)	167	0.72	AGG(R)	168	0.72	AGG(R)	168	0.73
GGU(G)	509	1.26	GGU(G)	507	1.26	GGU(G)	508	1.26	GGU(G)	511	1.27	GGU(G)	509	1.26	GGU(G)	514	1.27	GGU(G)	514	1.26	GGU(G)	518	1.27	GGU(G)	516	1.27	GGU(G)	512	1.27	GGU(G)	511	1.26	GGU(G)	513	1.27	GGU(G)	510	1.26	GGU(G)	513	1.27	GGU(G)	513	1.27
GGC(G)	196	0.49	GGC(G)	196	0.49	GGC(G)	196	0.49	GGC(G)	196	0.49	GGC(G)	196	0.49	GGC(G)	197	0.49	GGC(G)	199	0.49	GGC(G)	195	0.48	GGC(G)	197	0.48	GGC(G)	196	0.48	GGC(G)	196	0.48	GGC(G)	193	0.48	GGC(G)	198	0.49	GGC(G)	194	0.48	GGC(G)	192	0.48
GGA(G)	596	1.48	GGA(G)	594	1.47	GGA(G)	593	1.47	GGA(G)	595	1.48	GGA(G)	594	1.47	GGA(G)	600	1.48	GGA(G)	602	1.48	GGA(G)	607	1.49	GGA(G)	607	1.49	GGA(G)	598	1.48	GGA(G)	603	1.49	GGA(G)	602	1.49	GGA(G)	605	1.49	GGA(G)	602	1.49	GGA(G)	601	1.49
GGG(G)	314	0.78	GGG(G)	314	0.78	GGG(G)	316	0.78	GGG(G)	310	0.77	GGG(G)	313	0.78	GGG(G)	311	0.77	GGG(G)	312	0.77	GGG(G)	308	0.76	GGG(G)	305	0.75	GGG(G)	312	0.77	GGG(G)	311	0.77	GGG(G)	311	0.77	GGG(G)	307	0.76	GGG(G)	311	0.77	GGG(G)	310	0.77
Average# codons=22904			Average# codons=22878			Average# codons=22859			Average# codons=22915			Average# codons=22915			Average# codons=22902			Average# codons= 22908			Average# codons=23112			Average# codons=23006			Average# codons=22953			Average# codons=23095			Average# codons=23065			Average# codons=23064			Average# codons=23081			Average# codons=23043

[truncated: 2 more sheets: Table S11, Table S12]
